# Supplementary material for: Nitzschia anatoliensis sp. nov., a cryptic diatom species from the highly alkaline Van Lake (Turkey)
Source: PeerJ. 2021 Oct 22;9:e12220. doi: 10.7717/peerj.12220 (PMC8544256; doi:10.7717/peerj.12220)
Supplement: Supplemental Information 1 [file peerj-09-12220-s001.tfa]

>NITZvan_mtDNA
AGTATTATTTACTATATTTTGGAGGTATAAGTAGAAAATTAAGATGGATTTTTAACCCTT
ACCAAATTTTTTCATCTATATAGAGAGGAAAGAAAAAGTTAGAAGTAAAATAAGTTGAGA
ATATAACAATATTTAATAATAACTTAGTTCTATTCAGTATTATTTACTATATTTTGGAAG
TATAAGTAGGAAATTAACATGGATTTTTAACTCTTACCAAATTTTTTCATCTACATAGAG
AAGGGAGAAAAAGTTAGAAGTAAAATAAGTTGAGAATATAATAATATTTAATAATAACAT
AGTTCTATTCAGTATTATTTATTACATTTTGGAGGTATAAGTAGAAAATTAAGATGGATT
TTTAACTCTTACCAAATTTTTTCATCTACATAGAGAGGGGAGAAAAAGTTAGAAGTAAAA
TAAGTTGAGAATATAACAATATTTAATAATAACATAGTTCTATTCAATATTATTTCCTCT
TTGGCGGTGTAGTTCAGTTGGTTAGAACGTTGGAATCATAATCCAACTGTCGGGGGTTCA
AGTCCCTCTTCCGTCATAAAAGAGTGATTAACTCAACTGGTAGAGTGTCTCGCTTACAAC
GAGAAAGTTAGTGGTTCGAATCCGCTATCACTTATACTGAAAAATTTAAATGGGAGCACT
TACACTTAAAGCATTTTCAGACGAGTTACGAGAATGGGAATTTATTGAAGCTGAAGCAAT
TGACCCTACGGATAGTTTTGGGGTGAACTTACGTTTGTCGATTAGAGAAAATCAAATATT
TTTGGCGGAGCCAAACGACCCGAATACACCTTGGTTAACGGACAAAGGTCGACTTTTTTT
TGATGGGATGTTCGATAAGCTTTCTTCTAAACCAACAGACTGGGAAAGTTTTTTCATAGA
GGTTTCAGAACTGATGTATTTCATCGATCATTTAAATTTGCACAGACGAAGCGTATTTTC
GTTTATTTTTGCTTTTGAAAATTTAAGTTTAGAAACTTTAAACATGTTATATCTATTGAA
ACAAAATTGTTCGTTAATTGAACTTCGAAGAGTCGAAAATTATAAAAGCTTGAATGACCA
GGAATTACAATATCAGTTAGGATCGTCTGTTGAGAAGCCTAAACTTCAAATGTCGACTTT
AGGACTTTTAGTAAACACAAACCCTCGATACGAAGGATATATTTTAAACTTAAATTTGCG
TCAAAGATTTTTAAAGGGTAACTTTAAGTTACTTAATCTAGGTTCAGCGTTAGACTTAAC
GTTTCCTACATGTCATTTAGGTTCTAATTTTAATATTTTAAAATCTCTTGCAGAAGGTAC
GCATACGTCATGCCAAGATATTAAAAATGCTGAATTTCCTGTGGTTATTACCAATACAGA
GCTATTTAAGCGACACGATGCTAGAATTTTTACAGAAGTTTTAAAATACATAAGTGTTTT
AGACACAGCGTGGTCTGGCACCAATGTATTGAATCATAATATTGGTAGTGCAGGGATTCA
GTCTCTAAATAAATTTATTCCTCTTTCTATTGAAGATTTTGTTAACTTTTTTGGACTATA
TTACATTAATGTATCTTTGAGTTCAATTGCTAATATGAAAAAGCTTGTTGAACTTCATTT
GTTACTGATTTTTAGTTTCAATAAAACCTTGAAAAATAGAGTGTTCGTGGACCAAAATGT
AAATTCTTTGAACAATGTGACTTATAAAAAACTTGAGCATAAGATCTTCAATAATTACTT
TCATTTACCAAGTAGTTTATTTTTAGAGGATAATGAAACGTACATTAACACTCAAGGTTT
GATTAAAAGAACTACCAAATTAATACATTTTAAAAAAAATGCAAAATCAAATTGGCAAAT
TACTAGAAAGTTTTACGCTAATACAAAGTCTGTGGTGTTTTTTAACAATAAAAAAGACAA
TAAGTTAATAAATTTTGACGCAGTTAATTCATTTAATTTTAAAAATTATATTAATTTTCA
GTTTTATGCAGTGCAGACGCTAACTAGTTTAAGTTTTTATTTAACTAAGACCAATTTGCC
ACTACTTGAGGTTCCTCTTTGTTCTATAAAACCTATTAAAATCAAAGTCTTAGACACTAA
AGTCAAGGGTTGGTTAGATGATTTCTTTAATGGTAATGGAAAAGATTCCTTCAGTTATAA
ATCGTCTGTACTCGTAAACTGTTCAAAGACAACTCGGTCAAGTACAACTAATTTTTTTTA
GATAATATATTTTTTATGGATATTAATTTTTTTGTGAAAAACTTTTTTACCTCTAATAAG
TATTTAGAAGAATTTAATTTATTAAATAGTTCTTCTGTTCGAGACGAATACTTTGGTATT
CTAATTTATTTAAGTTTTGCTATTTTTTTAGCCCTTATTATTGTAGTTTTATCGTATTTT
TTAGTAACTCAAAGTCCAGAGACAGAAAAACTTTCAACATATGAGTGTGGTTTTGAAGCC
TATGGGGATACTCGAAGTCAATTCAATGTCCGGTTTTATATCATTGCAATCTTATTTATT
TTATTCGATATTGAGATTATTTTTTTGGCTCCCTGGTGCTTATCGATTTCTCAATTAAAT
CTTTTAGGATTTTGGTCAATGATCGAATTCCTAGTCGAATTAGGTATTGGTTTTATTTAC
GCTTGGTGTGTCGGTGCTATTGAGTGGAGCTAGTTTTAATTATCATTAATGCTATGAGCA
CTTTAAAAAATAAATTTGATTTTAAATATTTAAATACAACTCATCAGTTTCATTTAGTAG
ACCCTAGTCCTTGGCCTCTTTTAGCATCGTGGGGTGCTTTTATGTTTGTTACAGGTGGTG
TCCTTTATATGCACAAAGTCATTGGTGGTTGGAGCTTATTCGTTAACGGTTTCATTTTAG
TACTTTTTGTTATGTTCGTTTGGTGGCGAGATGTAGTGCGAGAAGCTACATATGAAGAAC
ATCATACGTTTGCGGTACAACGAGGTTTACGATTAGGTATGATTTTATTCATCGTTTCTG
AAATTATGTTTTTTTTTGCTTTTTTTTGGGCTTTTTTTCACTCTAGTTTAGCTCCAGTTT
ACAATATTGGATCTTCTTGGCCACCTCATGCAATTTTAACAATGAATACTTATACTATTC
CATTAACTAACACTTTTATCTTGTTAAGTTCAGGAGCAACTGTGACCTGGGCTCATCATG
CAATTATTTTAAATGCTAAGCGACACACTATTATTGCGTTACTCTACACTTTGTTTTTGG
CGGTGTTATTCACTTATTTTCAAGGGTTAGAGTATGTTTCAGCACCGTTTAATATTAGTG
ACGGAATTTATGGTTCTTGTTTCTATATGGCAACAGGTTTTCATGGTTTCCACGTTTTTG
TTGGAACTGTCGCACTAGTGGTATCATTTGTTAGAATTGTATTAAATCACTCGACAAACA
CTCAACATTTTGGTTTCGAGTCAGCCATTTGGTACTGGCATTTTGTTGACGTTGTGTGGT
TATTTTTATTCATTAATATCTACTGGTGGGGTAACTTAGAGCCTTATAATGTACCTGCTA
GCTCATTAATGTAATTTCTATATTATTTTTTAATTAAAGACTTCAAATGGTTAATAACCT
TTTAAAAAAAAATAATTTAAATATAAATAAAATTGTAAAACAAACAGCATTGGCAACACG
AACAAGAGCACGAAATGTCTCTTTAAATAAATTTAGATGGAACAAAAACTATCTTTTAGG
TTTTGTTGATTCACATCTGATTCATTATCCAACGCCGATTAACTTGACCTATGCTTGGAG
CTTTGGATCTTTAGCAGGAATGTGTTTAGTAATTCAAATTATCTCGGGAATTCTTTTATC
AACTCATTATACTGCCAATACTGATTTAGCTTTCGCAAGTGTAGAATATATTATGCGAGA
CGTTCCAAATGGTTGGTTTATTCGATACGTTCATGCAAATGGAGCATCTATGTTTTTTAT
TGTAGTATATTCACATATTTTTAGAGGTCTTTATTACGGATCTTACATGAAACCTCGTCA
ACTTTTGTGGTGTTCTGGAGTAATTCTATTCTTATTGATTATGGGTACAGCCTTCACAGG
TTATGTACTACCTTGGGGCCAAATGAGTTTCTGGGGTGCAACAGTAATCACTAATATGGT
AACAGCAATTCCGTTTGGAGGTCAAACGATAGTTGAGTGGCTATGGGGTGGTTTTACTGT
AAATGCTCCTACATTAAGACGATTTTATAGTGTTCACTTTTTGTTACCGTTTATTATCGC
AGGATTAACTCTTATTCATTTAGCTTTATTACATAAAGACGGCTCTAATAGTCCAATTGG
TAGTGATACAGGAGTAGACGATGTGCCGTTTTATCCTTATTATTTTGCAAAAGACTTATT
TGCTTTTACTTGTTTTGTCTTATTTTTTAGTGTGTTTGTGTTTTTTTTCCCAAATCTTTT
GAATCATCCGGACAACTGTATACCAGCAGATCCCATGGAAACTCCTAAACATTTAGTACC
GGAGTGGTATTTCTTACCTTTTTATGCAATTTTAAGATCAATTCCTCATAAAGCTGCTGG
AATTGTTGCGATGGTAGGTTCTATTTTGATTATGCTTTTAATTCCGTACACTTATACATG
TTATACTAGAAATACAACATATCGACCTTTATTTAAAATCTTTTATTGGTTGTTAATCGC
AGATTTCCTTACTTTAATGTGGGTAGGTCAAGCTCCAATTACAGACCCATTTATTGCTTT
AGGACAATTAGCATCATTATATTATTTTTCATTTTTCTTAATTTTGATTCCACTTATTGG
AGTTATTGAAACGAAATTAATAAATTATAAAGTTGATTAAACACTACGTTAGTTTTTACA
ATTTTAAACTATGTTAAGGAAGTAATTATTAAACTAAATTATTTAGGTTCAAATCCTAAT
CTTAACAAATATGACTTCTTTAGAATTATTTCAAATATATCACTTAAAAGAAATGTCTCT
TTCAGCGGAACTTTTTTTAAGCTGTTCGATTCTTCAACTTACCTTTTATGCTATCAGCAC
TGCTTATCAACGTAAAGCTGGATTTGTTATTTTAAATTCGCAAATTTATTACGTAGGTAT
CTTGTTAATCATTTTATCAGCATTACTTATTTTAAATGAGGATTTACTAGTTTTAAACTC
ATTTATTAGTAATAATTTTATCATTAACGATTATTTTAGTTTTGCTTCAAAGCTTGCTAT
TTGTTTAACATCTATTCTATTTTTGATAATTGTAAATATATCATTCCGTGATGAGCCTAT
TCAAAATAACTTTGAATATGTTGTTTTAATTACAATTTCAATTTTAGGATTGTTACTGTT
ATGTTCAGCCAATGATTTAATTACAGCATATTTAGCTATTGAATTACACAGTATCGCGTT
TTACATTATGTCTGCTTTTAAAAGAAAATCTAGCTATTCAATTGAAAGTGGTTTAAAATA
CTTTATTATTGGAGCATTATCGTCTGCGTTATTCTTGTTTGGCTCAGCACTTGTTTATGG
GTGTATGGGAAGTTTAAGCTTTGATGATCTTCAAATGTTCTTTTCTCTTTTATTTGCTTC
AAATAGTCAAATACTTTTAACAGAATTACCATTGTCCCTAACCAAGTACTCTATAGATGA
ACTGGCTTTAGGGATTTACGACTTAGCCCATAATAACTCGTTGTTTAGTTTAATTAGTAC
TTCTGTTGTAAACTCAGATATAGAATCATTAGTTATTAACCTTGCAAGTACTGAAACTAG
CTTAATAGATTGGTGTCTTATAAATAAGTTTGAGAATTTAAAGTTAGCGTTGCCTGCCTC
TTCAAATTCATCAAATTGGTTTAACATATCTTTTGCTATTGAAGACGCTTGGTTTTTAAC
TCAGACAAACGTGGATTCATTGATTGTTGATTGTTATTTACCCTTATGGAAAGTCGCTTT
ATCAAATGTGTTAGTTACTGACATATGTGAATTAAGTAAAGTTTTAGTGCTATTAAAATC
CATTGTTAGTTCATATTCAATAGCTGAAGTAGCAGACATGATTAGTAATGTATCCATGTT
AAATACAGGTCTAGTTTCAATAGGTTTTATTTTAATTTGTGTAAGCTTATTTATTAAGCT
GTCTGTAGCACCTTTTCACTTTTGGTCATTGGACGTCTATGAAGGTTCACCCAATACGAC
AACTTTTTTCTTCGCGGTTGTTCCTAAAATGGCACTTTTTGTTTTATTAATGCGATTATG
TTATGTAAGCTTTTATCAAATTTTTGTGGAAAACTTTCAAATTTATTTTTTCTTATTAGC
AGTTTCTAGTGTTTTTGTAGGCTCGTTAGGAGGACTTGAACAAAGAAAATTAAAAACATT
ACTTGCATATAGTTCGATTAGCCATACGGGTTATTTGCTATTATCTTTTAGTACAGGAAA
TTTAGAGGGAATGCAAATGATGTTTTACTATTTAATTATATATATGATTTCTGGTCTAGC
ATTTTGGTCTGTTTACTTATTTTTACGTCAGAAACGAAATTCTTATTTTAGCAAGTCTAA
TAAAGAGTTAGGGGATATAATATTGTTAAACGCGTCTAATCCTATGCTTGCTCTAATATT
AGCTATAACTTTGTTTTCTATGGCCGGAATTCCCCCAATTGTTGGTTTTTTAGCTAAGAT
TGGAGTTTTTTTAGTTGTGGTCAAGTCTTCAGCTTACTTGATAGCAACTCTAAGCATTTT
GTTTAGTGTAATCTCTACTTTTTATTATATTCGACTTATAAAAATTTTATACTTTGAGAA
TACTCTAGTGGGTAAGCTTTATTTACCAATCACTACTCAAAAATCATTGTTAATTTCTGG
TTTAGCATTATCGCTAATTATTTTATGCCTAGATCCGACCATAATTTACTTATTTTTTTA
TAAAGCTACGCTATTAATCTAATTTTTTCATTTTTAAGAAGAATGGCTGAGTGGTTTAAA
GCGAAGATCTGCTAAATCTTTATATAGATTTTCTCTATATCGTGGGTTCAAATCCCATTT
CTTCTGTTCTATAAGTTGATAATGTTTCTTAGATTTAAAGTATCTTCAAAAGATCGTCAC
GCATTGAACAAATTTCTTAGTTTTATACAAAGATTAGCTACTTCTTCAATTGTTGTAAAG
CATTTTTCGAAACAAAAAAAACGTAAAGTTATTACAATTTTGAAGTCACCCCATGTAAAC
AAAACGGCTCAAGAACAATTTGAATTTAGATTTTATACAAAAGAATTTTTGATCAGTTCA
ACACAGCCATTTACTCTTTTTTTAACGATAAAAAAAATTAAGAATTTAAGTTTTCCGGGA
TTAAAACTTGAAGTCAAAAGTCTACTAAATGTCAATAAGACAAAAAAGACTTTTTTGAAA
CGGCTTGATCCTGATAATATTGTATTATCATGTGATAAAGCAAAAACTTTTAATAGTTTA
ACTTTCCAAAAAAAATATATTCAACTATTTGATTGTTATGGAGAACTTTGTTTAAAAAAA
TTTATATTGCATAAAACAAATTCCTAATAAATAATGTTCTAAAAGTTTAGCGGCATCTTT
AGCTCAATTGGATAGAGCAGCAGCCTTCTAAGCTGAAGGTTAGGGGTTCAAATCCCTTAA
GATGTATGAGTCCTTTATATTAAAAGGCTAATTTAACCTTTTTTTTTAAATGTATATTCC
GCTAATTTTTTTACCTTTTATAGGTTTTTTTATAACTGGATTATTCGGTAGAACAATAGG
GCCAAAAGGCGCTGCTATTGTTACAACAAGTTGTTTACTAATTTCATTTTTTTTATCACT
TTTTGTGTTTTATGAAGTAGGATTAATGGGAAGTCCTGTTTACATTAAGTTAGGTACTTG
GGTAAGTTCTGAAGTTTTACTGATTAACTGGGGATTCTTATTTGATAGTCTAACTGTAGT
TATGTGCATTGTAGTAACATTTATTTCATCTTTAGTTCATTTATATTCTATTGAATATAT
GAGTCACGACCCACATTTGCCAAGATTTATGTCTTACCTTTCTTTATTTACCTTTTTTAT
GCTGATATTAGTTACTGCTGACAATTTTATTCAAATGTTTCTTGGTTGGGAAGGTGTAGG
TTTATGTTCTTATCTATTAATAAACTTTTGGTTTACTAGAATTCAAGCAAATAAAGCTGC
TATCAAAGCTATGATTATTAATCGTATTGGTGATTTTAGCTTAATTATTGGTATCTTAAT
TTTGTTTGTTAACTTTAAAGCAGTAGATTATGCTACTATAGCTGTTCTTGCACCGTTATT
TAAATCAGAAACTATTAACTTCTTAAACATGGATTTTAATATTCTTTCTTTAGTTTGTAT
ATTTTTATTCTTAGGAGCTGTCGGTAAATCAGCACAATTAGGTCTTCATACTTGGTTACC
TGACGCTATGGAGGGTCCAACTCCTGTATCTGCCCTGATTCATGCAGCAACCATGGTAAC
TGCCGGAGTTTTTTTAATTGCTAGAACATCATTTATTTATGAGTATGCCCCAAATATTTT
AGATTTTGTTACAATATTAGGTGCTTGTACAGCCTTTTTTGCCTCTAGCGTAGGACTAGT
TCAGAATGATTTGAAGCGAGTAATTGCTTATTCAACTTGTAGTCAATTAGGTTACATGAT
TTTCTCATGCGGATTATCCGATTATGCAGTTGGAGTTTTTCATTTAGCAAATCACGCTTT
TTTTAAAGCACTTCTTTTTTTAGGTGCGGGTGAGGTTATTCACGCGATAAATGATGAACA
AGATATGCGAAAAATGGGAGGTTTAAAAAACTTAATTCCTTTTACGTATTCTGCAATGAC
AATTGGTTCGTTAGCATTAATTGGGTTTCCATTTTTGACAGGCTTTTATTCGAAAGATAT
GATTTTAGAATTGTCGTACGGAAAGTTTACTTCGTTTAGTCATTTTAGCTACTTTTTAGG
AACATTTGGAGCATTTCTTACAGCTTTCTATTCGACTAGACTTGCCTGTTTAACTTTTTT
AGTTAAGCCTAACGGTTATAAGCCTGTTATTGGCTTCGCAAAAGAAACTTTTAGTTATAT
TTTTGTAGCATTATGCTTCTTGATAATTCCAAGTATATTCATTGGTTTTTGTACAAAGGA
TATGATAGTTGGTGTAGGAAGTGATTTTTTTGGTAGTGCGATTTACAATAATCCCAAAAT
TCTTCATGTTTTTGACGCTGAGTTTGTGGAATTTTTTTATAAAATTTTACCTGTAACGTT
AAGTTTATTAGGTGCTATCTTATCGTTTTTCTTATATAATTTTCAAAGTTCTATTTTATT
TTTACTTAAAACTTCCATTTTTGGACGAAAAGTCTATACTTTTTTAAATAAAAAGTGGTT
TTTTGATAAAATCTATAATGAATGTTTCGGTCAATTTTTCTTTAAATTCGGATACTCCGT
AAGCTATAAAAATATTGATCGAGGTACATTTGAGATTGTTGGTCCTACTGGACTTTCTTC
AGTTGTTTTAAAGACAGCTCACCAGTTACATAAAGCTCAGACTGGATCTCTTTACCACTA
TACTCTTGTAATTTTAACTGCAATTGCTTTAATTTTATGTCTAAAAGAGTTTTGGTTTGT
ATTTGGTTACGCTTTAGATTATAGAATATTAATTTTATTTATCATTACAACGTTCTATAT
AACCAAATCAAAATAACGAAAATTTTTAATAATAATTTAAATGAGTACAGAAAAAATTCT
TTTTTTTTGCGATGCTCCTGAGTTCGCGCAACTTCGTTTACAAGATCCATCAACAACTAC
TATGGAGGGATTACTTGAATTTAACAAACACTTATTATTTATCATTGTAGTTATTGTAAT
GTTAGTAGCTTGGTTATTATTTGCAACAATTTCCAATTTTGATGAGTTTAATTCTCAAAA
GAGTCAAAGCTTTTTTCATTCTAACGCTTTAGAAATTGTTTGGACATCATTACCTGCTTT
AACATTATTAAATTTAGCTTCACCATCGTTTACTCTACTTTATTCTATGGATGAGATTTC
GACTCCTGAAATTTCAGTTAAAGTTATCGGTCATCAGTGGTTTTGGAGTTATGAAATTTC
GGATTTTGACACTATGGCTACTTGTATGGATTCTGACAAAACTTTGAAGTATACTTGCTA
TTTGTTAGCGGAAGAAAGTATTGCTCAAAAAAATTATTTGGGGTTCTTTAGACTACTTGA
AACAAATAAACGAGTTTTGTTACCATCGAATACTCACTTAAGACTATTGGTAACATCTGT
TGATGTATTGCATAGTTGGACTATTCCTTCGTTTGGGGTAAAAGTTGATGCATGTCCAGG
TCGATTGAATCAGGTTAATATTTTCCTAAAACGAGTTGGTTTGTTTTTTGGTCAATGTAG
TGAGATTTGCGGTGTGAATCATGGTTTTATGCCGATCGCTATTCTAGTAGTACCATCAAT
TCAATATCATTATTTTGTCGTATCAAAATTATTCTAGATAATTAAGCCTATAACTCAGTT
GGTTAGAGTGTACGCCTGATAAGCGTAAAGTCAGTAGTTCAAATCTACTTAGGCTTATAG
AATATATTTGCTATGGTTTTAAAAAAAAAGTTAGTAAAAGAAATTAAAAATTTTACTGTA
AATTTTGGACCTCAACATCCTGCAGCTCATGGTGTTTTGAGATTAGTTTTAGAATTAACA
GGTGAAGTTGTTGAACGAGCGGAACCTCATATTGGTCTTCTTCATCGAGGTACTGAAAAG
TTAATTGAATACAAAAACTATTTACAAGCTTTACCTTATTTTGATCGATTAGATTATGTT
TCTATGATGTCGCAAGAGCACACTTACTGCCTTGCGATTGAAAAGTTATTAAACTGTAGT
ATACCGAAGAGAGCTCAGTATATAAGAGTTTTGTTCGCGGAAATTACCAGAATCTTAAAT
CATTTATTAGCAGTAGGATGCCACGCTATGGATGTTGGTGCTATGACACCTATGCTATGG
GGTTTTGAAGAAAGAGAAAAACTTATGGAGTTTTATGAGCGAGTATCCGGCGCAAGAATG
CACGCTGCTTATTTTAGACCTGGTGGTGTTCATAGTGATCTTCCTAAAGGGCTTCTAACT
GATATATATTTGTTTAAAGAGCAATTTAAATTGCGAATTCTTGAAATTGAGGAAATGCTA
ACAGAAAATCGAATTTGGAAACAGCGGCTTGTGGATATTGGTGTTGTTACACTTGATCAA
GCTCAGAATTGGGGATTTAGTGGTGTTATGCTACGGGGATCGGGACTAGAGTGGGATCTT
CGCAAAAGCCAACCCTATGAAATTTATTCTGAGCTCGACTTCGATGTTTTGGCAGGAGCA
AATGGAGATTGTTATGATAGATACCTAATTCGCATTTTTGAAATGAAGCAATCCATTCGC
ATCATCGAGCAGTGCTTGGATAATATTCCATTTGGACCTATTAAGACTGATGACAATAAA
ATTACGCCTCCGTCAAGATTTGATATTAAACAGTCAATGGAATCTTTAATTCATCACTTT
AAATTTTATACAAGTGGAATCAACATTCCTGCTAATGAAACTTATACTGGAACTGAGGCT
CCTAAAGGCGAATTTGGTGTATATTTAATATCTAACAATTCGAATAAACCTTATCGATGT
AAGATTAAAGCGCCAGGTTTTGCTCATTTACAAGGTTTAGATATGATGTCGCGTGGTCAC
ATGATCGCTGATGTGGTTACAATCATCGGAACACAAGATATCGTGTTTGGCGAAGTAGAT
CGATAAAATTAACAATGAAAATTTTTAAAGTTATTATTATTTCCTCGGACGGTAGCTTAT
ACTTTTCGTCGACCACGGAAGCAGCACTTACCAATAAACTGATTAGGTTTCAAAAACAGG
ACGACAAAAATTGCGTTTTGAATGAAAAAAAACAAAAAAAAACTATCGAGTCTAAATATT
CATTCTACTATAAAAAAAAATATTTAAAATAAAGATTTCAAAATCTTCAATATATATTGG
TGGAGTATAGCCAAGTGGCAAGGCAATCGTTTTTGGTGCGATCATTCAAAGGTTCGAATC
CTTTTACTCCAAATGTAAAACTTGGGTCTTAATGGGTTAGATCCCCATTAAGACTTAACT
AATATGAACTCAACATCTTTGTCTTATTATCAAGATATCTTATTTTATACATCATTAATT
CCGTTAATAGGAATTTTAGCAATAACATTCATTAGTTCCGAGCAACAAAAACTACTTAAA
ATTGTTGCTTTAAATTTTTCAAGTTTACCTTTTTTAATCTTTCTATGTATCTGGGGTGCT
TTTAAAAAATCTGTAGGAACGTTTCAATTTGTTACTACTTTGTTCTGGATTCCTGTCTTA
AATTTAAATATAAATTTGGGTATAGATGGAATCTCATTATTTTTTCTACTGTTAACTACT
ATGTTAATACCTTTATGTATATTAATTAGTTGGAATACTATTAATTTTAATCTTAAGGGT
TACTTGACATCTTTTTTGATTATTGAATTTTTTTTAATTGTTGTTTTCTGTGTATTGGAT
TTGCTAATATTTTATATAGCTTTTGAAAGTATTCTGATACCAATGTTTTTAGTTATTGGT
ATCTGGGGATCACGAGAACGAAAAATCTTAGCTTCTTATTATTTTTTTTTATATACTCTT
TTAGGTTCAGTTGTAATGTTATTATCTATCTTATATATTTATAATCAAGTAGGAACAACT
GATTATGAGATTTTGCTGACATTTGTTTTTTCTGAGTTTGAACAAAAAGTTTTGTGGTTT
ACTTTCTTCTTAGCATTTGCAGCTAAAGTCCCTATGATGCCTGTTCATCTATGGTTACCT
GAAGCTCATGTAGAAGCTCCAACAGCAGGATCTGTAATACTAGCAGGTGTCTTACTAAAG
TTAGGAACGTATGGATTTATTAGATTTTCTTTACCTTTGTTCCCTCAAGCTTCGTTTTAT
TTTACTCCTTTTGTTTATACTATCTCTTTAATAGGTATTGTTTACGCTTCGTTAACAGCA
ATCAGACAAACCGATTTTAAACGAATAATAGCTTATACTTCGGTTGCTCATATGAACGTA
GTAATGTTAGGTATTTTCAGTTTTAACAATGTGGGAATTGAAGGCGCTATTCTACAAAGT
CTAAGTCATGGATTTGTTGCTAGTGCATTGTTTGTCATTATTGGAATTGTGTACGAGCGT
TATCGAACTCGACTGGTTAAGTACTATGGGGGTTTAGTCCACACAATGCCATTATACATA
TCCGTGTTTTTATTCTTTACAATAGCAAATATAGGTTTTCCAGGAACTAGTGGGTTTATG
GGTGAATTCTTAATATTTGCAGGTTCGTTCAGAGTCAACTCTAGTATAACTTTTTTCGGA
GCAACGGGGATGATTCTTGGAGGTTGTTATGCTCTTTGGTTATTTAATCGAATTGCGTAT
GGTAATCTGAAGAGTCAATATTTGAAGCAGACACTGGATTTGAACAGACGTGAAGTTTTT
ATTTTCGCGCCTCTGATTTGCTATACATTAATTCTAGGTTTAACTCCGGATATTTGTTTA
AATTCAATACATATGAGCGTAAACAATCTTGTAGAGAACATGTATTTCTAATTTATGATG
CTTTATTTACTAGAAACGAATTTATCTGATCAAAAGCCCGTACTTTTTGCTTTAATGCAA
ATACGTGGTATTGGAAAAAGTACAGCCCTTTTTATTTGTAAAAAACTGGGCTTCTCTCAA
AATTTAAAAGTAAAAAACTTACATCAAGAGCAAATCGCAGATTTATTACAGGTTATTGAC
TCTTTACATCTTTCTTTAAACAATGAACTTAAGAAATTGAATTCAATGGCATTGAAGAAA
CTGATTTCTATCAAGTCTTATAGAGGTTTAAGAAGAGCCAGAGGTTTACCCGTGCGAGGA
CAACGAACTCATACAAATGCAAAATCTGCAAAAAAACACAAACGATTCTAAGTGTTTAAT
ATGAATAATTTATTTATTGCTGAAAATCTTAAAGTTATTACAAAAGTTTTACCTATCATT
AAAATTCAAAGTCACCAGAAAGAAATAAGTCTGATTATTAAGAAAGATTATTTACTAGCA
GTGTTACTATTACTAAAAAATCATATAAAATATCAATTCAAAATTTTGACTTGTATTTCG
GGCGTAGATTCACCATCAAACAAGTACCGCTTTAAGGTAGTGTACGAGTTGCTTAGTGTT
AGATATAACATTAGATTACGGATTAAAGTTTTAACAGACGAATTAACTCCGGTTGAATCT
TGTCAGCACATTTTTGCCGCAGCTGGTTGGTACGAGTCAGAAACGTGGGACATGTATGGA
ATTTTTTTCAGTAATCACAATAATTTAACAAGATTGCTCACAGATTATGGATTTGAAGGG
TATCCATTAAGAAAAGATTTTCCTCTTAGTGGATTTGTTGAAGCTAGTTATGATTATACC
AGAAAACGTGTTGTGAACGATCGAGTAGAATTAAGTCAAGAATATCGTGCATTTAAATTC
ACTTCTCCTTGGGAGACGTTAGAGTTGAACTAAACAATATAGATGAAGAAATTATTTGCA
AAAGATAGAAAAAATAGACAAGCTTTTAAGCAGTTAGAGCTAAAACATTTTGTATTAAAA
CAAATTTCAACCAATTCAAATTTTATTAAAACTACTCGATGGAATGCTCTGTACGAACTA
ATAAACAACAAAAGAGGTTCAAAAACAGTTTTATCTAATCGATGTGTTAAAACGATCAAT
AAAAAAACATTTCATAAATTTACAAATTTCTCTCGGACAGTTTTTCTAAAATTAGTAAAA
TCTGGACAAATTAGTGGTCTGAGAAAATCAAGTTGGTAATACTTTTCTAACACCTCACAC
AAATACGTTTAAGATTAGTTATAATCTTTTTTTAGCTTTTAAAAGGCTGTTTTGTCTAAC
TCGTACTTTACATCTTAAAAATGAGTAGTTTTAGCTGTTAAACAGCCTACGGGGCATAAA
TCGATAACGTTCCCAGATAACTCCGAAAGTAAGACTTTGTTAACATACGTACCAATTTCA
CTTTGATTTCCTCGACCGAGCACACCAAGTTCTTCTACTCCTGCAATTTCAGTGCTAAAT
CGTACGCATCGTGTACAATGAATACACCGAGTCATTACAGTTTTGACAATCAATCCTAAG
TTTTTATCAGAAACTACTCTTTTAAATTTATAAAATCTTCGTTTAGTAAAACCAAAAAAT
AGAGATTGATCCTGTAAATCACATTCACCACCCTGATCACAAATTGGACAATCTAAGGGA
TGATTTAAAAGTAAGAACTCCATAACGTTTTCCCGAGCTTTTTTTACAAGACCGCTATTA
TGATAGATTTCATGATTAAACAGGCTAGTTCCTGCACTAACAGCGCAGGCTACTACAGGT
TTATTTAAATTACCCATTTCTACTACACACATTCGACAATTTCCTGCGATAGATAAGTTG
TTATGATAACAATAGTGAGGCACCGAAATACCTAAATTTAATAAATATGCGAGTAATGAT
ACTTTGTTTAAGTTTGCCATTTTCATAATGTTATAATGTTTTTAAAAAGGAAATGTAGCT
TAATGGGTTAAAGCGCCGACCTGTCACGTCGGAGACTGTGGGTTCAAGTCCCATCTTTTC
CGTTTATATTTTTAAATTTTGATTGTTTATTTTAATAGGATCTAAAGCTATATCATCTCT
TTGTTCGTAAAATACGGCTAAAATAGACAAGCCGATTGAAGATTCTGTAGCTGAAAGAAC
CAATATAAATAAAACAAAAATGTTACCAACAATGTCATCCAAGTATAAAGAGAAAGTTAT
AAAAATAAGATTAACTGATAACAATAGAATTTCTAATGACATTATTGTTTTTAAAATATT
TCCACGATTGAGTACTAAACCTAGCATTCCTATATGAAATAACGCTATGGCAGTACTTAA
TAAATAAAAGTTTAATTCCATTCCAGCCATCTATGATTTCTGAGTACACTGGGGCTTGAA
CCCAGGACCTGTGGATTAAAAGTCCAATGCTCTACCAACTGAGCTATATACTCTTTGACT
GTTTAATTTTAGACTGCGAACAGAATTAAGAAAACAATCATTAATGCGAATAATGCAATA
GCTTCTGTTAGAGCAAACCCTAAAATAGCCATTCTAAACATTTCGTCTTTCATTGAAGGA
TTTCTAGAGATACCTAATACTAATGATGCGAACACCATACCGATTCCTACTCCAGCTCCT
GCTAGTCCCATTGTTGATAATCCAGCACCAATAAATTTAGCTGCTTGTAATAACATAAGT
CATTAAATTTATAACTTACGTTACTTCGAACGACTCGAAGCAGCTATTAAATAATAGTTA
ATTATAGAGTCCCAACTACGATTTTATCAAATTTTAGTCAAATATTTTAGTTCTGATAGG
AAGCTTTTTACTCCCGGACTTCAAGGCTTCAGTCGCAACATGAGAAGGAACACCACATAC
TTCAAATAGTGTAGTACCTCCTTTCACTCTTGAGACCCAGTGGGATACAGCTCCTTTACC
TTTTCCCATACGTGATTCTGTTGGTTTTGCAGTTATAGGTAAATCGGGAAAAATACAAAT
CCAGATTTTTCCTTTCCGTTTAATCTTGCGAGCGATTGTTCTTCGAGCTGATTCGATTTG
TCTAGCCGTTATCATTCCTGAAACTTGAGCTTTTAATCCAAGTTCTCCAAATCGCAACGT
ATTGGCTTTAAATTCTAATTTTTTTAATCTTCCTTTTCTTATCTTTTTATACTTAGTTTT
TCTTGGTTGTAAAAACATTTTTAATTAATCTTTGATAAGTTACTCTTCTCAACAATCCAA
ATTTTAATACCATAACTACCATTCGAATTATGAATAGTAACTTGAGCATAATCTATAATA
GCATTTATGCTCTGAACCGGAACATCACCTATTGTGATAACTTTATGGCTAGCTCTAGGC
ACTCCGTTTAACCGACCTTTAATAAGGATTTTAATACCTTTTATCTTCGAAAGACTAGAA
CTTACGAACGCCGTTAAAGTTTGTTTCAAAAACGAGAAAAAAAATTTAGAACGTTTTACT
TTCCTTATTTGTATCCCTATAAATTTAGCTAATAAACTTGCTGAATTCCGAGCATATGTT
ACATGAAATAGTAATTCTATACCCTCTTTTAAAAAAGAAGTTCCTTTAAATTTCTGAAGT
AAAGTAAAATTCTTTTCTTGTGTCTTTTTTAGAAATCCTAAATCTTTATTTAAACAGCAA
AAGTTAACTATTATATTAAAATTACCACCTGTAAATAAAGTTAAAACTTTAAAAAAATTG
CTCAGCACACCTGTAAGCTTTTGTAATTGCAAAGAATCTAATACACAACTGTTCTTTTGT
GATATAAACGTCAATTGTCGGTTAACCTTCTGCGTATGTTTTACTATGTATTTTCTTATC
TTATAATAATCCGAAGAAGTTCTTGTTTTAAATAATAAAGAATGAGAATCTTGAGCAAGA
TTTATCTGCAAAGGTTTTTCCGTCGTAATAACTTTTCTGTCTTCTACATTAGCTAAAACT
AGTTTATAAATTTTACTTTTTTTATTTGTAACAAATTCTGGCAGAACTGAATAAGATATA
TAAAGATTTAACGTAGAATTGTTATACTGTTGTCTGTAATCGTGTAAAACAAGTCCTTGC
ATTTCCAAAAACCGTTTCACGTAATTTTTTACCTCTAACCCTTTAAAGGTATATAGAGGA
AGTTCATATCTTTTTTTTTCAAAAAATTCGGTTTTCCATTTTTTATTTATACCCGATCGA
AAAATATTTGGATTCACTTTTTGTCCCATTTTAACTATTTCTTCTTTTTTTTCTTTTTAA
ACTCAAACTTCTCACGTGTAGGTACAAATTCACCTAGCTTGTGACCAATCATATCCTCAG
TTAAACTGAGTGTTACAAATTTTTTTCCTGAATAAACGTTGCAATTTAAGCCAACAATAC
TCGAAATTATTTGATAGTTTCTAGATAAAGTTGGCAATTTCTTTCTTGAATCTTTAAACT
TAATTAAAGGACCTTTCCATTTTGATCTTTTCATAATTTACTTTCTTTTCAAAATTAACC
GATTCTTTGAAGTACTAGTTTTCCCTCTGAAATTAGGTTGACCCCAAGGAGTACGAGAGC
TACCAGACTTCTTCCCTTCACCTCCTCCATGAGGATGATCAACGGGGTTCATTGCTACAC
CTCTGACTGTAGGTCGTTTATTTAACCAGCGTGACTGACCAGCTTTACCTAACCTCGTAA
GAAAATGTAGTTCTTTTGATACTTCACCTACGGATGCAAAGCATTTAGATGACACATATC
GTTGCTCACCCGAACTTAATTCCAATAAAGCGTATTTATCAGTTTTTTCTTTAATAACAG
AAAAAGTACCTGCTGCTCTTGAGATCTTGCCCTTTTCAAAGATTTTTGGAGACACATTGT
AAATAGGAGTTCCTATAGGAATATTTGAGATAGGTAAAGAGCTTCCTAAACTAGGCTCTA
TCTCTAACCCAGACTTAACAACATCTCCGACTTGTAAATTTTTAGGAGCTAAGATGTAAA
AAAAATCAAAATTTATAAAATCAAAAACTGCAGCAATGAATGCACTTCTATTCGGATCAT
GCTCTAAACTACATACGATTCCACTAGAATTGAAGGTCCGACAAAAGTTTACATTTCGAT
TTTTTCTTTTAACTCCACCACCTTTATGAAAGACAGTGATTTGACCTGAATGATTACGTC
CTGTTGAATTTTTTTTACCTTTAACCTTTTGTTTTAAAAAAGGCTTTTTACTTAAATTTA
AGCTTTTTCGATTATTGAGCAGCTTTGTTAATTGTCTTCTAGAAGAAGTTGTGGGTTTTG
CTTTTTGCAAGATCATTTTATTAAAAAATAAATACGTTTTTATTCTATGAATTTATCCCA
CATTTTATTTAGTACAGTTTCTAGTAAACTAAAACTACGAACTTTTTTATTAAACGAAGA
AAAACTTTATGTGAAGAGCCTTCAAGCTCAGATCGAGTCGCTGAAAAAAATAAGAGAAGG
TGACTATAAAGATGTAAGTATTCAAAAAAACCAATTAAAAAGTAACAACACTCAAGATTT
GATTATAGTATATATTATTAATATTTCTTTTTCAAAAGCTAACACTACAATTCATGTTTC
CGACGTAAAAGGTAATATGAAGTTATTCTATTCTGCAGGTTCCGTAGGACTTACTGGGAA
ACAAAAGCGTAAACGGCGTATTGCTGCTTTAAAGCTAATATCCTTGTTACTAAAAAAAGC
CACATTTCTAAACAAAGTTCCTGTTGCTCTTCATTTAAAAAACGTAAACTCGTACAGAAA
CATCATTGTTACTAAATTGAGAAAACATCTATTCATTCGAGCGGTTAAAAGCTTTAATCA
AGTACCATATAATGGGTGCAGAAAAAAGAAAGTTCGAAGAAAAAAATATACGAAAAAATT
TCGATAAACAATTTTTATAGAGTTCACCAAGGAGAAATGGCTGAGCGGTTTAAAGCGGTA
GATTGTAAATCTATTGAGTAATCTCATCGTAGGTTCGAATCCTACTTTCTCCTAGACCTT
AGCTTTTAAAAATAATTCGAAATATAGCGTAGTTGGTAGCGCGCCTGTTTTGGGAACAGG
AGGTCATGTGTTCGAGTCACATTATTTCGAAATCTTTCTTTTGTTTGTTAGCACGTAACT
AGTTTTTAGTTGTTTATCTAAGACTTTATAAAAAGTAAACATATTTTTTTTATAGGATAA
CTCGTTCAAACCTTTTATTTGAGCCGTTGAATAAATCTTGTTGTTTAGTTTTAATGAAAT
TAATATAAATGAAGGTTTAAGGTTTTTAGTAATAAAAGGTAAGTTTAAAAGAGTTGTCTT
ATACTGCGAATTTATAAACAAAATAAACCCCACTACATTAGAGTCAAAATTTTTATATAT
AGAATTTTTAAGCGTTTTTTTTATAGTTTTATTTAAAGGTTTATAATAGCTTAACTTTAG
TTTTTTTAAGTTTTGTTCTGTAAGCGTCCATTTAGTTATATTTAACTTATTTGAATGAAA
CAATAAAAATAGACTGTTATTTTTGAAATATTTTTTGAGTTTTACAACTTGATAAGTTTT
AAAATTAAAGTCCATGTGTAATATATAACAGTAATTCAAACGTTGAGATAGGCCTAGTAG
GATTCGAACCTACGACAGAGCCGTTATGAGCAGCACGTTCTACCGACTGAACTATAGGCC
TGAAAAAATAAAAATATTTTTATATGAGAGTAAGTTTAGGACAGATAGTAGTTGTAGTTT
TATTACTTTTCCTTCTATTTGGAGATTTTCAAAATGCAAAAAAAAAGGCATCATCTTTAC
TTAAAGAGATCGACAAATTCTTTCAAGAAAAAAACAGGAAAAAAGGGACTTGAACCCCTG
ACCTTCGGTTTTGGAAACCGCTGCTCTACCGACTAAGCTATTTTCCTTCTTAACTATTTT
AACTTATAAATATGAATATTAACTACCATAAATACTACAAAGAAATTAAAAATAGGTTTG
TCTTAGTATCTTTTGCTTGGATATTCAACTTCAATACATGTTATTATTATAAAGAAACGA
TATTATTTTTACTGATTAATACAAACAACGCTTTTTTAAGCCTAAATGATCAGCCTTACT
TCATTTTTACAAATGTAACGGAAGTTTTTCATGTTTATTTTGAACTAGTTTTATTCTGTT
CAAATCAAATCGCATTAGTCATTTTATTTTACCAACTAAGTATGTTTTTGTCACTCGGTT
TATATCAATTTGAATTCACTAAATTAAAATTCGCACTTCAACTATTTATTATAACCTGGC
TGATTTCTTCGACATTATTATTTAAAATAATAATTCCTTTTAGTTGGAAGTTTTTTTTAA
GCTTTCAAGAAACGTCTTTAAACACTCAGCTTCTGTCATTCTTTTTTGAAGCCAAACTTA
ATGAGTATTTAGAGTACTTGATAAAACTTTATTATCTATGCCTTGTCAGCTGTCAATTTC
TAGTTGTAATCATTGTGAGTTTGATTAACTTGAACGATAAGTTAAGAAGGACCAAAATAT
TTAGAAAACTTTTTTACTTAATATTTATTGTGTTTTCTACTATTATTACACCACCTGACG
TTTTCAGTCAAGTTTTTATTAGCAGTCTTTTAATTTTAGTCTACGAACTTCTGACCCTCT
TAAAAAAAATAAAAATTAATAAGGCAACCAGTTAAAACTAACTAAAACACCGATAGTAAA
CATTAAATAACCAATTGCAAATGGTAAGAAACATTTCCAACCTAAATACATTAACTGATC
ATATCGATAACGAGGAAGTGTAGCTCTTGTTAGTATGAAGAAAACTGCACCTACACAAAC
TTTCACAGAAAACCAGAAACTGCCTGGGATGAAATATAAGGGGAAAAAATTAAATGGGGG
TAACCAACCTCCTAAAAATAACAAAGCTGATAAAGAGCTCATAAGTAACATGTTCGAGTA
CTCAGCCAAAAAGAATAATGCGAAAGTCATGGCAGAATATTCAACGTTATATCCTGAAAC
GAGTTCTGATTCGGCTTCAGGCAGATCAAAAGGTTGTCGGTTAGTCTCAGCTAACATTGA
GACGTAAAACATCACGAATAATGGGAATAGGGGCACAATTAGCCAAATCTCTCGTTGAGT
TAACACGATCTTACTTAAATTTAAAGATCCAACGCAAACCGCAATACTTAAGATAATAAA
GCCAATAGAAATTTCGTATGAAATCATTTGTGCCGCAGATCGTAAAGCACCTAAAAAGGC
GTACTTAGAATTACTTGCCCAACCTGCTAAGACAATTCCATAAACATTCATGGAAGACAC
TGCGAAAAGGTACAAAATTCCTAAATTAATATCTGCAAAAACAATCTTATGCGAAAAAGG
AATAACAGCCCAGCCAACTACACTAAGTAAAAACGAAAGAACCGGCGCTAAAACAAATAT
CGCTAAATTAGAGTTACTTGGTAATGTAGTCTCCTTAACGAATAGCTTTAATCCGTCAGC
TAAAGCTTGTAATAAACCGATAAATCCTATAACGTTTGGGCCTCTTCGTCTTTGAATTGC
TCCCATAATTTTTCGTTCTGCTACAGTAAAATAAGCAACAGCGAGTAACATTGGGATAGT
GATACTTAAAATTTTTAAAAGAGTAAGGATTGAAAGAACTAACATAACTTTATTAAGGCT
AAAACCGGGTTTGAACCAGTATTCTAAGATTTGCAATCTAATACATTACCAATTATGTTA
TTTAGCCCATTATTAACGAGATTAGGACAGAGTGGGATTCGAACCCACGGTATCTATTGA
ATACAACAGTTTTCAAAACTGTCGCCTTAAACCGCTCAGCCATCTATCCATAATATATTA
GCGGATTCTAAAAAAGCAACTGAAGGGATTTGAACCCTTAGCTTTAACCTTGGCAAGGTT
ACACTCTACCAATTGAGTTACAATTGCTTAAAAACTAGGGTATCAATACTAGTTTAAACG
ACTTAAGCAAATACAAAAGCTCTTCTTTAGTTTTGGTTGTTGTAATTAAAGTAATATTTA
GAGGAGGAAGATTGGTGAACAAATAAAACTGTCTTTCCAATTCTTTGAAATGAATAAGAT
CTTTAAGAGTAAAAGAAAAACTCGTTTTTCCTAATTTTTTGGAAATATTAATGCCTAGAA
AAGATTTCAAGTTAGGGAAAACCTCCGATAAAAGTTTAAAGAGGAAACGATACATTTTTT
CATCTCTTAAAATTACCATGCAACCAACAGGATTGCCTCTTCGAATTTTTAATAAAATAT
TTGCTCTTTTTGATCTAGCAATAAGACTTTTCTTTGCAGTTATAAGTTCCAAAGAAAGAA
ATACTGAAGCTATACTTCGGATTTCAGAATTTTTGCATCCAAAGTTTAAAATAATTTTTT
TTAATTGGGGAATCTCTCCCAAATAAGTATAAGGAAACTTATTTATCAAATCACGCTTTA
TAACTCTCTTGTAATAATTTTGTAGGATACTCATAGAATTTTTATATCAAGCCTATTGAT
AAACTAACAAATTTCATAAACTTTTTTTTCTTCAATACCTTAGATACTGGTCCTAAAATT
CTTGTACCTATAGGGTTTCCTTGCTTATTAATTAAAGCAACTGAATTTTCTTCTAGTAAG
AAAACTGAACCGTCACATTTTTTATATCGTTTTTTTGTTTGTACAACAAGGGCTCTAAAA
ACACTTCCTTTAAGAACCTTGGAGGTGCTTTTTGACTTATTGCGTAACTGCTGTACAGAT
ACTACTATCATATCACCCAATCCTGCATATCTTTTTTTGAATCCTCCCAAAACTTTAATA
CATTTAACTGTTTTGGCACCTGAATTGTCAGCTACTTTTAAAATAGTTTCTTGTTGAATC
ATTTTTTATACGTGTTTCAATATCTTTTGCGTTTATAGCTCAATTGGATAGAGCGTTGGA
TTTCGGTCCCAAAGGTTATAGGTTCAAGTCCTATTAAACGTAAATTTCTAAAATATTATT
ATTATATATTACCAACGAAAATTTGATAAGTATCTTTTGTTAGCTAAAATCTGTTTTTGC
AACTCCGTTTTTTTATCAACGGACTGACCTTTAAAAATAGATGACATAGTAACTTCATTT
ACTAAATTCTCATAGAAATATTTAGCATTTTTATTCTTTAAGACGGACTGTTTGATCGAT
TTTAAAGAAGTCATAACTCGAAGCGAATCACTAGTAATAAACGAAGGAATATTCCTTATT
GCTTTACGTTTACCTTTTTTCACTACTTGTTCATTCAATTTAAAAGTAGGAGTTGTGTTA
ATAACGGCAAGCTGTACTACTTTTTTGAAATGTTTAACATTAGATTTTTGCAATTTTTTT
GCAAACTTCAGTAAAATTTTTTCTCCTGTGGTTTTTTTACCACTCGTCATTAAGGTATTA
ACGATTTTCATTTTTAAATTAAAAAGTTTTTTTGTTTGTAACGGTTTAATCATTTAGTCA
CACAAATTTTTTAATCTTTTTAGTACCATATTTAGATCTAGACGTTTTTCGTGAAGTTAA
ACCTGAGAAATCAAGTTTCCCTCGAACTAAATGATACTTAATTCCTGGTAAATCTTTTAC
CCTTCCACCTCTTATAATCACTGTTGAATAAACTTGTAAATTATGACCCTCACCAGGTAT
ATAAGCATAAACCATTCTATTGTTACTAAGTCTTAATTTTACAATCTTTCTAAGGGCAGA
ATTTGGTTTTTTGGGCGTTCGTAATACTAATTTAGTGCAAATACCCTTTTTTTGTGGGCA
TTTATTAAGGGCAGGAACTTTATTTAGCTTTCTTTTTTTTTTACGGCTTTTTTGTCTTTT
ACAAAGTTGATTAATTGTAACCATATTTATTACCAAAAAGGGGACTTGAACCCCTACTCC
ATTAAAGAACTAGAACCTAAACCTAGCATGTCTACCAATTCCATCATTTTGGCTAAAGTA
CCGGGTTGTGTACTATTTACTAATTCAGGACAAAACTGTCTACTCGTTATCGGACTTGAA
CCGATACTCTAATTAGAATCAGATTTTAAGTCTGACGTGTATACCAATTCCACCAAACGA
GCTTGGAGATAATCGGGATCGAACCGATAACTTCATGCTTGCAAAGCATACACTCTACCG
ATTGAGTTATATCCCCATAGATTTGTTAAAGGAGTTAAGTCTAACTTTTTCTTCTGACAA
TAACATCGTAACTGAAAAGATTTGGTAAAAATATTGAGTTTAGATTTAACGAGTTCTCTT
TAAAAAGCTTTTTACTTCTAAACTTTAAAACAGTAATAACATCAGGTAACAACCGTAACG
CAATAAATGCGTAATATACAGCTGCACTCACTAACGAACTAAATAATACTACAGATAGCG
TAGAAAAGTCGAATTGTGGTATAACTTAAAATAAGAAGTCTCTTTAGGTTGGAGTTGAAC
CAACGTCCAGGTGGTTAACAGCCACTTGCTCTACCGGCTGAGCTACTAAAGAAGTATTAG
AGCTAATATTTTTTAATATTGTTAATTACAGAATTAATGTTTAAATAATGATTGAATGCA
GGCATTAAGTTAGTCGTTTCTGTATACATAAATAATATTTGTAACGTTTTATAATTTACT
ACCAAATATTTTGGTGGTATTGGCCAAAAGTTAGATCGATCAAGACTATTTTTGACTAAA
TTCCGAGCTTTTACAGTAGATGCGATTTCAATTATGTCACCAGGTCGCAAAATAAACGAT
TTCGTTTTTATACGTATTCCATTGACATAAACATGACCATGTAAAACTAATTGTGAAGCA
CTTTGAATACTTAAACTAAAATTTGCACGATGAAGAACTGTATCTAAACGACTCTCAAAG
AATCTTAATGTTTGTTGACGAAAGTCAAAAGAATTATTAAACACTCGTTTATTTTTTATA
AAACGCAAAATATGTGTCTTTAAATATTTTTTTTTTAATTCTCCGTAGAATAAACTAAAT
GTCTTTCGTTCATACAAGTTATTTCGAAACTTTTTTTGGAAAGAATTGCCTCGACTTGCA
AATTTTGCGACAGAAAGTTGATACTGATCTTTTATCTTAAATCGCTTAAAGAATTTTAAT
TGGTTTTTTGAATACTGTTGGAACCTAACCCATTTTTGTCTCCTAAACTTTAATAGTTTA
GGACGATTTTGAACATTACGTCTCAGTCTTAGAAACTGCTTGTAAAAAGGTTTATACCGT
TTTTTTATCATCGTATCTGAAATAATTGATTTATTTTATAAGGAAAAGGCTTCCTTTTTT
GGTTATTGAATAAAAACTGTAATCCAAGATAAAAAAGAGTTTTTCCTGAAGTAAAATCTA
AATTTTCTTCAAAACCTTTTAAACTATAGACAGACTTTATTTGATCGATATGCTCACCAT
TATTTGAGCCAAAAATAACTGTCGGAATCTTAGCAACACTACTTTCTTTAACAATATTTA
GACTTTTGTCATGAGCTAAAATCACTATTAAACTAGGGTTTTTTAGCAGTTTTGGTAACA
ATACTCGATCTGATGATAAATGTCTAGTTTCCATAGAAAACTTGGATGTATTCAAATGTT
TCGAAATGAAACCTTGTAATTTAAACTTACTATCAACTGCTACGTGACAAGTTGAGCTAT
TTATTGTTTTTTCTAACTTTTTTGGTAGTCCTACAAATAAAATTTTTTTATTTGCTTGAT
GGTACTCAAAGATTATATGTAAAACTTTTTTTAACTCTGTCAAAGTTTCAGCCAGATTAA
AGTCTATTCGATTAGTTAAATTTGCTTTTTTTGACGCGTATGCGTATGCTCGCGAATTCA
ATAAATGTAATTTTAAAATTTGCTTAAATTTAAATTTTTTCAATTTCATTTGTTATATCT
TTTTACCTTTTTTCAAAATTATTTTTTCTTGATCACGTAAAATACCCTTACCTTTATAAG
GTTCAGGCTTTTTAAAAGCGCGTATTTGGGCTACTGTTTGCGTTAAAATATCAAATGAAG
AATTTCCAAATATAAACAGTTTAGTAAACTTTTGACAATGCGTTTTTAAAGAAGAGGGAA
TTTTAAAATAAGTTAAATGACTAAACCCTAACTTGAAATATAATTGATTTTCCAATTGTT
CATACGAAAAGACCCGATAACCAACTCCAACCAAGTTTAATTTATGATACAAAGTATAAG
TTATTTCAATTAAGATTTGTTTTATTTTTGCTACGGTAGTTCCTTGTAGTTTATTCAAGT
TTTTCATATTTATTGACGAGGTTTGAGAAGCAAAAATGCTTGTAACCGTAATTGTATTAA
AATCTGTCGATAAAAAAAGTTTTACCTTAACTTTCAAAGATTTCATCTGAGACGGTCCGA
TAAACGTTATAAGATTTTTTTTATCACAATATAAAACTTTAATATTTTTTGGAATTTTGA
TGGTGTGTTTTTTTTTAAACGTGTTCATAGTAAACATTTGTTTTTAGTTGATAATTATTA
ATGGTTCACCTCCAATTCTATCTTTTTTACACTCGTTAATCGATTTTAATCCTTGATTTG
TAGAAAAAATAACAAATGTTTTAGAAGAGTCAAGTTTCCAAATTTGTTTTGAAGAATAAT
AGATTCTTTGATTAGGCTTTGACAAAAATTTTAACGAACTTATGACAGGCGTGCCTGTTC
GAGTGTACTTCAAAAAAACTTCAATATTATTCGGTCTTTGCTGTGAAATTTTATAACCTG
AAATAAAGCCTTCATCCCATAAAATCTTCAAAAACGATTCACAAATATTTTTTTTAGGAC
CTATTACAACACTCTTTTTAGCCATTTGACCGTTTTTTATAATGGTAAACAAGTTCCATA
AATAGTTTTTCATTATTTGAGAAAAATGTTCAAAGGCAGATTCGAACTGCCGACACAAGG
ATTTTCAGTCCTTTGCTCTACCAACTGAGCTATTTAAACGTTCGCTTAAAAGTTTTTTAA
TGTAATGCTTCACTATCATTTAGATAAATTGCTGTTAGTGTAATGAATACATAAGCTTGG
ATACAAGCAACACCTAATTCTAGACCCATTAGCACCACAAGTACTGCAAGTGGGATGATA
AAAGCAATAGCTTTAAGATTTTCAACTAACAACATATTCCAAGAGAATCCTACAATAACT
TTTAATAGACTATGACCAGCCATTAAATTAATAAACAATCGAACACCTAAACTAACAGGT
TTTGCAATAAAGGAAATTAACTCAATAGGAACTAAAATTAACGCTAAAAAGAAACTAGTA
TTAGCTGGTAAAAATAGTGAGAAGAATTGTAAACCGTGTTTTTGAAAACCAATTGTGTTC
ATTGCTACAAAAACAGAAAATGACAGAAAAAATGTTAAAGTAATGTGACTTGTAGTTGTA
AAACTATATGGGACCATTCCAATCAAATTATTTGAAAGAATAAACATGAATAGTACCATT
GCTACTGAGAAATACTTCTCACTGCCTGTTGTAATAATATCAGATAACAACTGACTTACA
AGACCATAAATTTTTTCAATTAAATTTTGCCAACCACTAGGGATAATAAAAAATGATTTA
GTATTAGGCTCTTTAACTAGAAAAACAAAAGTTTGAATAGTAAAAAGAGTCAAAAGTGAT
GCTAAAAGAAAATTTGTAACAGATAAATCAATACCTGCAAACTGAAAAGTAATAATAGGA
GCTATTTTAAATTGATCTAAAGGACTACAAACCATTTTATTTTATTTATGTTACTCAAGT
TGCTCACAAGAGTAACACTAAGCGCTTTCTCTATTACTGTAGAATGCTTCAGCCATAACA
AAGAAGAAAAATAGAGCTGACATTCCTGAGATGTAAGACCCCCAAGAAGCAATTTTATTA
AATAAATAGAATGCATCAGGATAGTCTGGGATTCTTCGAGGCATACCAGCTACACCAAGC
CAGTGCATTGGGAAAAAGGTTAGATTTACCCCAACGAAGAAGATCCAAAAATGAATTTGC
GCTAAAATTTCAGAGTAAGTTACCCCAGTTAGACGTTCAAACCAATAGTATACTCCTGCA
AAAATTGAAAATACTGCTCCCATCGAAAGTACGTAATGAAAGTGCGCAACGACGTAATAA
GTATCGTGAAGAGCAATATCTAATCCAGAGTTTGCTAATGCTACACCTGTAACTCCACCA
ACAGTGAATAAAAATATGAAACCTAAAGCAAATAGAACAGGAGCTCTTAGTTCAATAGAT
GATCCCCATAAAGTAGCTAACCAACTAAACACTTTAATACCTGTTGGAATTGCAATAATC
ATAGTAGCTGCAGTAAAATATGCTCGTGTATCAATATCAAGACCTACAGTAAACATATGG
TGAGCCCAAACAATAAATCCTAAGATACCAATAGACGACATTGCGTAAACCATTCCTAAA
TAACCAAAAATAGGTTTTCGAGCAGCACTTACTACAATGTGACTAATAATACCGAAAGCT
GGTAAAATTAGTAGGGTCCCATAGACAACCATAGCATAGCCTTAGAATCGCCTATAGTCC
CTCCGAACCGTACGTGACACTTTCATGTCATACGGCTCTCAACACTAAACTAAAATAACA
AAATAAAAAACAATTAAAAAATTCTTTAATTCTCTAAGCATTTTAAACCACTTTTAAACT
GTTATACCCCCATATGTAAAAGAGTTTATCCTTATGAAATGCTTTATGATAGGTTCGACA
TAACAGAATTTGTTTACGGTTAATTGAGGCCATTTGCATCGTATAGAAATCTCTCTTACT
CCCTAATCTTTAAAACGTGGTGCATTTTAATCTGATAATTCAAACCGCATATCACACAAT
ACTTAAACGGACTACTTTTGGTCTGTTTGTTATTCCAACGCTTAAACAACAGACCTATTG
GAAATAGAAACATCCGTAGTAAGTTCTTTAACCGCACGGAAAGATTTGGGGATAAAGAGC
ACCAATCCCGAATCGGGGCACTTTAACTTACCACCAAATCGCTTATATGCTTTAGACGCG
AAGCGCAGTTTGTATTTTAAAGCTAAAGTTCGTGCACACGAAAGTTTTAGGCCATGAACC
AGTGAACCCAAGGACTTCCTATTGTTCACAAACGAGTAAAAGTTTAGGATTTCTTCTATA
ACAGAATTGTAATATCTTAAAATATCAGCGTGGTCAAAGTTTATAAGCCAACCTACCTTA
GTAGGGACGAATTTTCCGGCCTTCTTTTTGAAGAACCCGTTTGCCGTAGCTTTTAAGAAA
AGTTTTTCGATCGGCGCTTTTAAAACAGGACGACTTGTTGTCTTAATCTTTTTAGAAACC
TCTAATTTATTCACCAGCTCGATACGCGTTTCTGTTTCACAGTTGCCTTTTATCAAGGTA
CCTAAAAAAGAAATGGGCGTTTTACTGAAATGCGTAATCAAAGATTTTTCGTCACTTAGT
ACCAATCTTAGGTTCTCTTCCAAAAAACGCTTCACATTTTCTTTAATACTAACAGCTTCT
TCTCTGGACCCCACTATACCAATAACAAAATCGTCAACATAGCGAACATAGTGGAGTTTT
TTAAGGTTGAGATCCGAAGAATCTTTACTGGTCACCTGCCAAAGCTTCTTACGAAGCTTT
CTTTTACCCTCCGCATTGGAATCCTTTTCGATTCTATATTGAATCTTTCTAAAGAAGTTC
GACTTCCTACGACGCGTACCTTGTGAGAAACTCACACACATTTTATCCATAAATACATCT
AGCTCATGGAAATAAATATTGTTGAGAATCGGGCTAAGAACATTCCCTTGGAAGGGCCCC
TTATTAAAATCTTTACAGAATTTTTCGTCGATAAAACCCGCCTTAATAAATCTTTTAACT
AAAGTCATAAACTTTTCGCAAGAGATACGCTTTTTAAGAAGACTTAAAAGGATTTTATGA
GAAATGGACTGGAAATTATTCTTGATGTTCGCCTCAATGCACCATCTTACACTTTGAAAT
TTCAACTTTACAAATTTAAGCGCAGTGTGATTGTTTCTACCTGGTCGCAAGCCGTGCGAA
GAGTCTAAGAATGAAGGCTCATAAATCGCATTTAAAACAAGATACATAGCTTGTTGAACC
ATTTTATCTCTAGGACTGCTGATAGTTAAAGGCCTCTTTTTATTGCTACCCGTTTTAGGT
ATGTATACATGACGGGCAACTTTAAATTTATACTTCCCCGCACGTAATAAATTACTAGTA
CTATAAACCCAATTTAAATCGATCTCGTTTACGATCTGAGCATCAACACCTGGAGTTTTA
TTCCCAGGTTTGCTTTTGACAATTTCATACGCCAGAATAAGAACCTCCGGATTTGCAACA
ATGTGAATTAGTTTATCATTAATTAATTGTTTATTTAAAATATTATTCTTCGTCAATTCT
TCCAAACTACCGCACGCCGTAACGCTAAAGGTAGAGGCTGAAAAGAAACGTTTAGTGCTT
AGATTCCTTACGAATCCTCCGATCCCATAAGACTTTCGTCTCTTAGGGTATCCCGTAGTT
CCCAATCCTCCGCTAAGGTCGCACTTAGGCCGCTGCACCATAATAATTAATTGATAATTC
TGTCTTGGGGGAATTATCCGAGACTCCCAATACATTCTGGTTGGAAGCCATACCCCATAA
AACCCGTTACCTGTTGTAGAGTTTAAGCCCAGTGGAAGGCAGACATGATGTGACAGCTTT
GTTAACCTAGCCATATACGACATAACTCGCCGACAATTTTCGAGGGAAACAGGACCTCTC
AATCGACTTTTCAACCCGCTTCTGACAGAGATCTTTCGACCAAAATCAGGGGAAGATGTT
TTAATGCAATGAGAAAATCTCATGGATAATTAAGCATGAACGCTCAAAGCGAACGGCGAA
GAGAAAGAGCACAACGGCGCACAAATGTAAACTTCAGGATGACCGAAAAACCAGAACAAA
TGCTGATATAGAACAGGGTCGCCACCACCCGCGGGATCAAAAAAAGTTGTGTTAAAATTT
CGGTCAGCAAGCAGCATTGTTATCGCACCTGCTAGAACAGGCAGAGATAATAGAAGTAAA
ATTGCAGTAATAAACACTGCCCATACAAATAAAGGTAGTTTGTGGAAAGGTAAGCTATCA
GTTCGCATATTAACGATAGTACAGATAAAATTAATAGCTCCTAAAATTGACGCAGCTCCC
GACAGGTGTAAGCTAAAAATAGCTAGATCTACAGCACCTCCAGAATGCGCAATAATACCT
GATAACGGAGGGTAAACGGTCCACCCTGTACCTACACCGGCTTCACAAAGTACTGATTCA
ATTAATAATAGAAGCGATGGAGGCAATAACCAAAAACTAATATTATTCATTCTAGGAAAT
GCCATGTCAGGTGCTCCGATCATTAACGGAACCATCCAATTTCCAAATCCTCCGATCAGC
ACGGGCATTACCATAAAAAAAATCATAATAAATGCATGGCCCGTTACAATAACGTTATAC
AAATGATGATTATAAGCTAAAAAGCTCCCGTTTGGTTGAGACAAGGTAATTCGAATATAA
AGAGATAATGCAGTTCCAGCAACCCCTGCAATAGCTCCAAAAATAATATACAGAGTACCA
ATGTCTTTGTGGTTAGTAGAAAAAAGCCATCGAAAAATAAAGTTTGTTACTTTTTCTAAT
GTTGTTTTATTTAAAGTTGTTTCCATAATTTTAGCGTAAGATCAAACAATTAATCAGAAT
ATAGTAAATAATACTGAATAATTATATCTTTAACTTATTATAAAACGTTTTTTCGAGATA
ATTGACGAAAAAGCGATTGCTCTCGTTTTTCACTTTTTACAAAAGCAGATTTGACAGTTA
GAAACGCAACGCCAATAACGGCTAAATAAAGAATTAACCCAGCTATCAAAATCTGTAACA
CATAATGAGTATAAAATATTTGACCCAAAACGTAAACATCCTGAAGAGCATCTAAATTAT
CATACCAATTTAAATATAAGTTATGATTAAAAACACTGACATTTGTATTTTTGGAAAAAA
CCTTTGAAAAAGCACCGTAGACTTCTACCAAAAGACTAAGTCCAATAAAACCGCCCATTG
GTAGGTATAAACGACTCGACTGTAAATCTCTATACTTTATATCTAGCATCATTACCACGA
ATAAGAATAAAATTGCGATTGCACCTAAATAAATTATAAGAAAAAAAAGCGCTAGAAACT
CATTTTCAAATAAGAATAAAAGAATAGAAGAAGATAAAAAACTTAATACTAAGAATAACA
CTGAATGAAGCGGATTTTTTGAAGTAATAACCATCAAAGCACTAATTAATACTAGCGCAC
ACATAAAGTAAATTAATGAAATCATTGTATGTCAGAGGCAGGATTCGAACCTACAAACTT
TAGGACATGAGCCTAACATGCTAACCAATGCACTTCCCTAACAAACGGCTAAATAGTTTT
TATATTCTTCCCGATCTACAGTATTTTGAAAAACTTTTAGGCCAAACTCTTGAAAATAAG
TTTCAGGTTAAATGAAAAAAGGAATCGAACCTTATTTTTATCTTAGTTCTTTAAGTTAAA
GATAAAAGATACCAATAAAAAGTATTTTCATTTTGTTCCAGCTACACGTTCCCGTACAGC
TACCTTGTTACGACTTCATCCAAATTATTAATCTCTCAATGGGTTTTGTTAAAACCTTCA
AGCGAAACTAATTCTTTGCAAGTGACGGGCGGTGTGTGCAAGGCTAAGTTACATGTTCAC
CGCAACGTGCTGATTTGCGATTACTAGTGATTCCATCTTCATATAGACGAGTTGCAGTCT
ACAATTCGAACTGGGAAAATTTTTGTTGATTACCTTAAAATTTCTTTTTTGTCGCTTTTT
GTAATTTTCATTGTAGCACATGAAGTAGCCCAATTCATTAGGGTCACATTGACTTGACTT
TATTCTTACCTTCCTTCAACTTATCATTGACCGTACTTTTAAAGCCTTTTAAAAAGAAAA
CTTTTAAGACGTTAAATTTTAAAAGTAAGAGTTGCGCCCGTTTCAGGACTTAACCAAACA
TCTCACGACACGAGCTGACGACAGTCGTGCAACACCTGTAAAAAAATGATCAAGCTAAAA
TTTATGTTAGAATGATAATTTAAATATGTCAAGAATTGGTAAGGTTTTGCGCGGATTATC
GCATTAAACCACATGCTCCACCACTAGTGTTAAGCCCCCGTCAATTCCTTTGAGTTCCAA
TCTTGCGATCATACTCTTCAGGCGGAATGCTTATTGCGTTAGCTTGAAAATCTAAATAAT
ATCAAAGGATATTACAATTAAATTACAGCATTCAGAATTTACGGCGTGGACTACCGGGGT
CTCTAATCCCATTTGCTACCCACGCTTTCGTTCCTCAACGTCAGTTTATACCAAAAAGTT
GCCTTCGCTATTGGCATTCCTTTATATATTTGCGAATTTCACCTCTATCGTATAAAATTC
TACTTTTCTGTATTAAACTCGGAGTAAAGCAGTATTAATCGCTATATTAAAATTAGGTTT
TAAAATTTAACGAAAAACTTACTTTACCGTCTACGAACGCTTTACGCCCAGTCATGCCGG
ATAACGCTTGCCCTTCCCGTATTACCGCGGCTGCTGGCACGAGTATTAGCCAGGACTAAT
TCAATTAAATAATGTCATTATCTTTTTTAATTAAAGGATCTTACAACTTAATAAGCCGTC
ATCACCCAGTTAGTATTGCTGGATCAAACTTTCGTTCATTGACTCCAATATTCCTCACTG
CTGGCCAACGTATTAGCCTGGACCTTGTTTCAGTTCCAGTGTGGTTGATCGTCCTCTCAG
ACCAACTAAAGATCACAGGCTTGGTAAGCTTTTAAATTACCAACAACCTAATCTTAAACA
GATTTATCTTTCAGCAGAGTAAACCTTTAAAAATATCCAGTATTTTAACACTTAAAGCGT
TTTTTGTCCTGGACTGAAAGGAAAAATTCTGTATTTACTCACCCGTACGCCACGAAAAAA
GATTTTCGTTCGACTTGCATGTGTTAAGCATACTATTAGCGTTCATCCTGAGCCAGGATC
AAACTCATATTGTTACTAATTATATGCATTGAAATGATTTTTCACATAATTAATTTGAAT
TAAAATCTAAAAAAACTAAAATGTTTTAGTCTAAAAATAGTAAAAAGTCTTTAGAATTTA
TTTTTAGTACCTGTTAGCTGAAAATTTTGCAATTCTTACACATCAGGCCTATCGATGTAG
TGATCTTCTACATTCTTTAAAAAACTTGTATCGAGGCTAATTTTTCACTTAGATGCTTTC
AGTGATTCTTTATTATAAATGTAGCTAATCGACTATGCTATTGGTCTAACAATCGATTCA
CCAGGGATTTACTTTCATGGGTCCTCTCGTACTATACTCTACTCCTCTCAGTTTTTTTCT
CTCACGGTAGATAGGGACCAAACTGTTTCACAACGTTCTGAACTCAGATCACGTACCGCC
TTCATTGACGAACAGTCAAACCCTTGGAACCGTCTACAGCTCCAGGATGCGATGATCCAA
CATCGAGGTGCCAAACCACCCCGTCGATAGGGTCTCTAGAGGGTGATTAGCCTGTTATCC
CCGGCGTACCTTTTATCCGTTGAGCGGTAACCTTTTCCACACAGAATTACCGGATCACTA
TAACCGACTTTCGTCCTTGCTCGATTTGTCAATCTTACAATCAGGCAAACATATACTATT
ATGCTTAAAAGTTGTGCTAGTTCAACTTAAGTTTACCTTTGCACGCCTCCGTTACTCTTT
AGGAGGCGACCGCCCCAGTCAAACTACCCATTATACAATGTTTTAATCAATAAGTAATGA
AAAGTTTTAAGAGTGGTATTTCAACGATGTTTCTCTTGCTTGCTAGCGCAAGTAGCTGAA
AACTAACAACTTTCCACTTATTCTACACAAAAAAAAGTTCATTACAATGTATAACTGCAG
TAAAGGTGCCGGGGTCTTTCCGTCTAGCCGCGAGTAGTTCGCATCTTCACGAACATTTCA
ATTTCACTGAGCTTATGTTGGAGACAGTGGGACAGTCGTTACGCCATTCATGCAGGACAC
CAATTAAATGCCAAGGAATTTCGCTACCTTAGGACCGTCAGAGTTACAGCCGCCGTTTAC
TGAGAGTTAGGGTCAAGGCCAAAAAACCTCTTCCTTTAATCTTACAGCACTGGGCAGGCG
TCAGCCTCAATACATCTTCTTACGAATTCGCAGAGACCTGTGGTTTTGTTAACCAGTCGC
TGTCCCCGATTCTGTGACAACCCTACAAAGTTGCCTTTATAGAGTCACTCCTTCTCCCGA
AGTTACGGAGTCATTTTGCCGAGTTCCTTCAACATAATTCTCTCAAGCGCCTTAGTTTAC
TAAACTTGTTCACCTGTGTCGGTTTGGGGTACGGTTTTATTAACTTAAGAAGCTATTTCT
AGAAAACATGATACAACCTTTATTACAACCATGGAATAAAGATAACATTTATGTTTTGTC
ACTTCAAAAATCGAAAAATTTATTTTTATCTCATTAAAAGAAAACTTTCGTTTATTTCTT
AGAGACCGATTAAACTACCAAAACGGATTAGCCTTGTTTTGGAAACCTTGAACTTTAGGC
GACAATGCTTTACACATTGTTTATCGTTACTCATACCAACATTTTCATTTCTGATATCTC
CATCCTATATTACTATAGAACTTCTTAAACGTACAGAACGTTCTGCTACCATTTTATATA
AAATCTATAATTTTGGCAAATAATTTTAGTTCCAAACATTTTCAATGCAAGAAAACTAAA
CCAATGAGCTGTTACGCTTTCTTTAAAGGATGGCTGCTTCTAAGCCTACCTTTCGGTTGT
CAACATTTTCTCACAATTTTTTCACTTAATTATTTTTAGGAGCCTTAATTAATAGTCTGG
GCTGTTTCCCTCTTGACTATGAATCTTAGCACTCATAGTCTGTCTGTTTAAAATCATTTT
AATAACATTCGAAGTTTCAACAAACTCAGTAAAACTTTACGTCTCCATCATTTATTGAGA
GCTCTACCTTTATAAAAGTTTTTTAAACGCTCTACTCAAATAGATTTCGCAGAAAACCAG
CTATCTTTAAGTTTGATTGGCCTTTCACCCCTAACCACAGATCATCCCAGTATTTTGCCA
CATACACGGGTTCGGTCCTCCAACAAGCGTTGCCGCCTAATTTTCAACCTGTCCATGGTT
AGATCACTTAATTTCGGGTCTTATTTCAGTGACTAATAAGCATTTTAAAACTTAATTTCT
TTACGCCTACACATTTAATGTTTAAGCTCGCCACAAAAATAAACTTGTTGATCCATTATG
CAAAAGGTATGTCATCACCTTAAAAAGCTTTGACAGATTATTAGCATTAAATTTCAAAAT
CTTTTCACTCTCGCAAAGTCTTTTTCACTGTTCTTTTACAATACTTTTCACTATCAATCA
TTAAAATTTTTAGATTTTGAGGGTGGGCCCCCACTATTCAAACAAAACATGACTTGTATC
GTTTTACTTGAAAAACAAAGTTAAATTTTATTTTACAGGGCTGTCCTTATTATAGGTTAC
CTTCTTAGGCTATTCAGATATTAAATAAAATTTTAACCTTAAAATCTTTTATCGTGTTCA
CTCGCCGCTACTAACGATATCTCGGTTGATTTAATTTTTTGGTTACTTAGATGATTCAGT
TCACCAAATCTTTTATTCTACAAATGTAAAATACTTTTCCTATATTTAAGAAATCGGTTT
TCCGAATTTATGGAAAATTGTAAATCTCAGCAAACGATATTTACTCCTTACAATATTTCG
TTGTAAAACGTCCATTTAAATTTTAATGCTTAAGTATCCATTTAATGCTTTGGTAACTTT
TTACTAAAAAGCGTATAATACGCAATAAGAGGCGAATAACAGGACTTGAACCTGCGACTT
TTAGAATCACAACCTAACACTCTAACCAACTGAGTTATATTCGCCATGTACATTGAAAAT
TCATCTAATATTATGAACCCTTCTAACATAAAAAACCTGCAAAAAAATCTTTTATAGCGC
TGAATATAGATAGAAGGGAAATTATCATGTTCCTAACGGGACTTGAACCCGTATTGTTAC
TGTGAAAGAGTAGCGTCCTAATCCTATTAGACGATAGGAACATTTTCGGGTTGGAATCAA
AAAGTTGTAGACTTTTATAATAATTTTTCTCCTCTCTCTATGTAGATGAAAAAATTTGGT
AAGAGTTAGAAATCCATCTTAATCTTCTACTTATACCTCCAAAATATAATAAATAATACT
GAATAGAACTATGTTATTATTAAATATTATTATATTATCAACTCATTTTA
CTTCTAACTTTTTCTCCCCTCTCTATA
TAGATGAAAAAATTTGGTAAGAGTTAAAAATCCAATAATTATTTTATTTCAACTTTTAAT
TTATACAAAAAATAAATAAAAAAATCTACATTCATTGACTTTTATTTAAAAACATATCAT
GGTATTCCAACAAAAGGCTCAGTTTTTTAGTTAACAAAACCATCATCAATTTTAGTGAAA
AAATTTTTTTGTAAAAGAAAAAATAAGAATGAAAATAAAGCAATATTTAATAGTAACATA
GTTCTATTC
