# Supplementary material for: Nitzschia anatoliensis sp. nov., a cryptic diatom species from the highly alkaline Van Lake (Turkey)
Source: PeerJ. 2021 Oct 22;9:e12220. doi: 10.7717/peerj.12220 (PMC8544256; doi:10.7717/peerj.12220)
Supplement: Supplemental Information 2 [file peerj-09-12220-s002.tfa]

>NITZvan_cpDNA
CTAAAAAAGATGATGATAAGATTATTTTAACAGATCTCTCTTAAAC
AAATTTATGGTCTATTTTTTTCGCTTTTTATTTCTTTTAATCAATATTGA
TCAAGAAACTGTTTTAAATTGGTTTGGAATTGATAATCCAAATAACTCAG
ATGTTTTATCGGATAACGTTAACTTGTCAATAAGTCAACCTATGACAAAT
TCTGCTATTTCGTTTCAAACCTTAAGTTTAATCGTAGAAAGCCTGTGGCA
ACATGTTCAATCTGGATTAACTTTAGCAGATATTGAAAATCTGTTATTTT
TTATTCTCTTTATTCGATTTGTAATTTTAGCAATTCGTTATAATTTAAAA
ACTTCGTTTTATATTACTTGTATAGGACTTTTTGCAGGATACTTATGGTA
CCGTCATCTTATTGATTTAATAGCTATGTATCGAAGTATGTTAATCAAAC
TTCCATATTTACATAAATTAGGAATTGATGCGATTCAACTAAGTTCAATG
AGTCGTCAAATCGTCTTAACCGACTTAAAACTTGGTGAAAATGTTCATTG
GTATAATCCTGGTCAAGTCATATATTACTCAATTTTAAAAGGAATTATCC
AAGTTGATCCTGAAACGGGACTTCGTTATTATATTGACCCACTTTCAATG
ATCATTTCCAACTTGAAAGAATCTCAAAAAGAAAGCATTTTACCAATTTA
TTATAAAGTGTATAATAAAATTATTCCTCAAATTTTTGAAGGAATAAGTA
AATTTTGGACCCAATTATCTGGTATTGCCGCTTATGCTGTCATTACTCGA
ATTGGAAAAAAATATTGTCCATATTTAGTTCGGTGGCATTGGACATTCTT
ATTAATCATTGGATTTATTGAACAAATCTTAATTTACTTTTGTTATCGTA
TTTCATATTTTCAGTCAAATATTTTAATTCCACAGGCAGAGGTTGCTAAT
AATTACGGGAATCAAAGTTTAATTTTTCAAGTTAATTTTTTAAATGGATT
GGAAGCTTTTCTAATTTGTTTCCATCTTGGATTAATTTTCTTTGGTTTAT
TTCATGCGATTTGGGGACAATATTTTTATTTTCCATTCTTAGTCGAAAAT
ACAGAACTTCACATTGGACCGCGACCTAAAAATAGTATCTACAGTGGTGG
AAATACAGCCTGGCAGGATAAAAAAAATGAGAATATTCAAAGAGTTTTTC
CTAAATTATGGTATGGATGGTTCGGAGGTGGAACAATAAATAATAATAAC
TTTTTAACCCCTTTACAAAAAATCATAACAAATATAATTAAAAAAATACG
AAATCAATTTAGAAAATAAACAAAAATTAATTTTTGTTTATTTTCTAAAT
TGATCCTTGAACAAAAAGAAGAAATCCACCAAATTATAATGATGAACCTA
AGCCTGAGTATGCTCCATAAATAAATAAAGATAGCATTGTAATAACAGCT
AAACCGCCAACTAAGCCTACAAGCCATAATGGAATTCTACCTGTATTTGC
CATAAAAAACTCCTATTAAATGTTTAAATGTATATTAATTGAAAAAGTAA
CTTGAAAATAATACTGCTAAAACAAAAATTAATAAAAGTCCCCAGTAAAG
TGACGTTCTATTTAATTCAACTGCTTGTTTATTTGGATTTGGACCTGTCA
TAAAAAAATTACCTCGTATATATTTTATTTATTACTTTATCGTTGAATGA
ATTGCATTGCAGTAATTCCACCTAAGAAGAATACTGTCGGAATAGCTAAT
CCATGAACGGCTAACCAGCGGAAAGTGAAAATTGGATAAGCTACGGGTTG
ATTAATATTTTTTGCCATGATTTTTTTCCTATTTTTTCCTTAAATTATAA
ACCTTTAGTTAAATCTTCTAACTCTTGTTTTGCACTAAATCGATCATTTA
CAAGTGGAATTTGTTGACGATCTTGTGTAAAGTATTCATTTGGACGTGGA
GTTCCAAAAACATCATATGCTAAACCAGTACTAACGAATAACCATCCTGA
TACAAAAAGAGATGGAATTGTGATACTGTGAATAATCCAATAGCGTACAC
TTGTAATAATATCCGAAAACGGACGTTCACCTGTCGATCCACCAGACATA
ATTTTTATATTCCTCTATAAAAAAAGATTGTTGCTCATTCAAATAATTTT
CACAAAAGCGGGCAGGGGGAATCGAACCCCCATCATTAGCTTGGAAGGCT
AAGGTTTTACCACTAAACTATGCCCGCATATTTATATTATATAATATAGT
ATAGTAATGCGGGTATAAAAAGCAATAAAAAATTATAAATTCTCTAACTT
TAAATCAAGAAATTTAGCTAAACTAGCAGCTTCTTCTTCCAAATTTGAAA
TAGATGTTGGTTCTTGAACTGGCGTTAAAGGTATTTTTCGTTCATCTTTT
AAACATAAATAAATACTTCGTGTTGGGTTTAAACCTTCAGTAATTTTAAT
TCCAATAGATCTTACATTCGATAAAGGATATGTTAAAAGAATTTCTCGGT
TTTTACCAGGAAATCCTTTTCGAACAATTTTTACTAAATTCTCAACCCGA
TTGTATTCATTATAACCACCTCCAATATCTAAAAATACCGTAAGAAGTAT
ATAGATACTAATTCCGAAACTTAATGTTCCATAAAACATCATTACTAAAC
CTTGCGGTATAAAAACTAGTTCGGTTGGATTTGCAAACGGTAGTAAATTA
ACTTTAAAATAACTAGACATACCAGCTAATAAAAAACCGATACCTCCAAG
AAATAAAAAGAATGACCAGAAATAATTACTAAAACGCCTTGACCCAACAA
TTGTATCTTGACGAATTTCGTTTTCCATGAATCTAGTCGAATAAATGTTA
AATTAATTTAATGGATTTGAATCCTAAAAATAATCCTGATGTAAGAGCAA
AGCAGAATCCTACTAATAAAAAGTAATCTATAGCAACTGTCATAAAATCT
TTCTTGTTATATGTAAATGAAGTTTATAAAAATTTTTCTATATATTAATA
TATATTATATAGTAATCTATAGAAAAATTTTGGTTGGTAACAATTTTACT
AAAAATTTTAACTTACCTTATATTTAATTAAAAAAATTCTCTCACTAATT
TAACTAATTTTTAAATTAACTCTATGGCTAATTTTATTAAACCTTATAAT
GATGATCCATTCGTTGGTCATTTAGCAACTCCAATTACGTCGTCAGCAGT
GACAAGAGCAATCTTACAAAATTTACCAGCTTATCGATTTGGCTTAACAC
CATTATTACGTGGTTTAGAGATTGGTCTAGCACATGGTTATTTCTTAATA
GGTCCATTTGCGAAGTTAGGTCCTTTACGTGATTCAGATATTGGATTATT
AGCAGGTTTCCTTTCAACAATTGGCTTAATTATTATTTTAACATTAGGCT
TAACAATCTATGGTATAGCTGCTTTTGGACAAGAAAAATCGCAAGGTGCA
GATAATGATTTACAGACAAAAAAATCATGGGATCAATTTAAAGGTGGATT
TTTTGTTGGAGCTTGCGGCAGTGCTGGATTTGCATTCATTTGTTTATCAA
GCATTCCAACCTTTACAATTAATTAATTTTTAGATACGATTAAGATATTA
AACCAGTTATAATATTAGCTGGTTTAATATTATAAAAAGATTATTTTTAA
AATTTACTTAATATTCTTATGAATACATCTCCTATTAATTTACAAGAAGA
GTACGCGAAAACCGAAATTGCAAAAATTTTAAATCTATTAGATGAAGAAT
TAGTTGGATTAGCACCGGTAAAATCAAGAATTCGAGAAATTGCAGCATTG
TTATTAATTGATAAAATCCGAAAAAATTTAGGAATTACAGCAGGTAATCC
TGGTTTACATATGTCATTTACAGGAAGTCCTGGAACAGGAAAAACTACAG
TTGGGTTAAAAATGGCCGATATTTTATATCAACTAGGCTATATTCGAAAA
GGTCACTTATTAACCGTAACACGAGACGATTTAGTTGGACAATATATTGG
TCATACCGCTCCAAAAACGAAAGAAGTCTTAAAAAAAGCAATGGGCGGGG
TTCTATTCATTGATGAAGCCTATTATTTATACAAACCAGATAATGAAAGA
GATTATGGATCTGAGGCAATTGAAATTTTATTACAAGTGATGGAAAATCA
ACGTGATGAATTAGTTGTTATTCTAGCTGGTTATAAAGAACCAATGGATA
AATTCTATGAATCAAATCCAGGGTTATCATCACGTATTGCAAATCATATT
GATTTTCCAGATTATACCGTGGAAGAATTATTAAAAATTTCAAAAATTAT
GTTAGATGAGCAACAATATCAATTAACACCACAAGCAGAAGTTGCTCTAG
CACAATATCTTGAAAAACGAAAAGAAAAACCATTATTTGCAAATGCACGA
AGTTTAAAAAATGCTTTAGATCGAGCTCGAATGCGTCAAGCAAATAGAAT
TTTTGATAGTCGTGGTCAAGTCTTAACCAAAAAAGAATTAGTAAATCTAG
AAGCCGAAGATATTTTACAAAGTTCAATCTTTAACTAAAAATTTAATATA
TGAGTTTACTTATAATTGGGGGCACAGGTACCTTAGGGCGTCAAGTTGTT
TTACAAGCTTTAACTAAGGGTTATCAAGTTCGATGTTTAGTTCGTAACTT
TCGAAAAGCAAGTTTTTTAAAAGAATGGGGAGTAGAATTAGTTTATGGTG
ATTTATCTCGTCCAGAGACAATCCCTCCTTGTTTAAAAGGAATTACAGCG
ATTATAGATGCTTCTACGAGTCGTCCTAATGAACTAGATTCATTGAAAAA
GGTAGATTGGGATGGTAAACTTGCATTAATTGAAGCTGCCAAAGTTGCAA
AAATTCAACGGTTTATTTTCTTTTCCGCTCAAAATGTGGAACAATTTGAA
AACATTCCATTAATGAAATTAAAATATAAAGTTGAGAAGAAATTAAAAGA
ATCTAAAATTCCTTATACAATTTTTCGATTAACAGGATTTTATCAAGGTT
TAATTGAACAGTATGCAATTCCAATTTTAGAAAATTTACCAATTTGGGTA
ACCAATGAAAACACTTATATTTCATATATGGATACTCAAGACATTGCGAA
GTTTTGCTTACGTGCCTTACAAATTCCACAGACTTCAAATCAAATTTTCT
TTTTAAGCGGTTTAAAAGGTTGGGTTTCCTCTGAGATTATTAGTCTATGT
GAGCAATTAGCTGGGCAAACAGCTGATGTGCAACGTGTACCATTAGCTAT
TTTAAAATTGGTTAGCAAACTATTTGGATTTTTTGAATGGGGACAAAATA
TTAGTGATCGCTTAGCTTTTGTAGAAATATTAAATACTGAGAATAACTTC
TCCAAATCAACATTTGATTTATATAAACTATTCAAGATTGATTCAGAAGA
AATAATTCAATTAGATGATTACTTTTTAGAATATTTTATTCGTTTATTAA
AACGTTTACGTGATATTAATTTTGAAGATGTTCAAAAACAAAAAAATTTA
ATAATTTAATTTTAAAAACTTATGGTTAATACAAATTATTTTTGTGGTAT
AGTTAAGCTCTTAGAAACTCCGAAAAAATATCAAATAAATCCAAAAAGTC
AAGTTATTTGGGTACGTGTCGAACTTCCTCAAAAACGAAAAAGTTGTGTT
ACTACGCTATTAATTTGGGGAAATCTAGGACAAGAAGTTAAAAAATTTTA
TAATGTAAATGACTATATTTTAATCGAAGGATATACCTCAATTCGTTCTA
AAAAATTTTTTCAATTTTCTAAGAAAAATTTAAAAGAAGTTTTTATTAGC
GTGTCAAAAGTTTATCCTATATTTTTAAATCCAAATAGATTATCGGCCAA
GCTTTAAAAAAGAAAATCCAATAGAATTTTTATTTAATTAAATAGTTCAG
AATCATTTTATTTTAGTATAATTAATATTATCAAAAATAATTTTTAAGAA
AAAGTAAATGCTAACTTTAAAAATTTTGGTTTACACAACAGTTATCTTTT
TTGTTTCCCTATTTATTTTCGGACTTCTTTCTGGAGATCCATCACGAAAT
CCAAATCGTAAAGATTTCGAGTAACCTTTAAAATATTAAAACTCTTTATT
TAAAGAGTTTTAAATAATCTTTTCTAGTTTTTTTCTAGCTTGTGAGCAAT
TTAATTTTTTTTTTTTAGAAACTAGAGTACTATATATATTAGTAATTTTA
GTTTTTAAACATTTTTTACCAAATCATTCATTTAAAAATTTAATAGAACA
ATGAAACGTTTTAATTTAATAGCTCTATTCTTTGCCTTTTTATTAATCTT
TAGCCCAGATCAAGCATTAGCAGAAGTTGGTGGGTTAACAAAATGTAGCG
AATCGCCTGCATTTGCCAAAAGATTAAAAACAAGTGTTAAAAAATTAGAA
CTAAGAATGGCACAATATGAAGCTGATTCACCTCCAGCATTAGCTTTACA
ACAACAAATTGAGAGAACACAAAGTCGTTTCGATAAATATAGTCGTTCTG
AATTATTATGTGGAACTGATGGTTTACCGCATTTAATTGCAGACGGCCGT
TGGAGTCATGCTGCAGAATTTATTCTTCCAGGATTTGGGTTTATTTACAT
TTCTGGATGGATTGGTTGGGTTGGACGTAAATATTTACGAGCTGTTAGTA
CAATGAAAAATCCAGCAGAAAGTGAAATTATTATTAATGTTCCTTTAGCA
TTAAAAATTATGACAACTGGATATATTTGGCCAATTTCAGCATGGCAAGA
ATTAATTAGTGGTGATCTTGTAGCACCAAAAGATGAAGTTACTGTATCAC
CACGCTAAAAGTTCCACATTTATCTTTTAAGAATTCATAAATTTTAATTT
TATTCACTTTTATTATGGAAGATTTACAAAAATATTTATCAACAGCCCCT
GTTCTTTTAACAATTTGGATGACATTTACAGCTGGTTTTATTATTGAAAT
AAACCGTTTTTTCCCAGATATGTTAGGATTATACTTTTAAACAGTTATTT
ATTAAAATAACTGTTTAAAACTTAAAGCATTTTAATTATCATATTTTTTA
AGTTATTTTTACTTTCAAGTTATAAAATAAGAATTGTTAAAAATTTTTTA
TAAAAAAATAAAAAAAAATGTATAATTATACTTTGAAAACTCATAATTAA
TTCATAACTCTGAAAAGATTTGTTCTTTATTTGTTTATGAGGGTTTCATA
GATTTATCTCCCAACAAGGAGAAATATTAATGGCAATAAGCTCAACTGAC
CGTCGTGCAAAAAATGTTCAAGTTTTTGTTGAAAAAGACGCAGTCGAAAC
TAGTTTTGCAAAATGGGCACAACCCGGTCATTTTTCTAGAACATTAGCAA
AAGGTCCAAAAACAACAACTTGGATTTGGAACTTACATGCTGATGCTCAT
GATTTTGATAGTCAAACTAGTTCTTTAGAAGAAGTTTCGCGTAAAATTTT
CAGTGCACACTTTGGACAATTAGCAATTATTTTCTTATGGATAAGTGGGA
TGCACTTCCATGGAGCATACTTTTCTAATTATTCTGCTTGGTTAAATGAC
CCTGTTAACATTAAACAAAGTTCACAAGTTGTTTGGCCAATTGTTGGTCA
AGAAATTTTAAATGGTGATGTTGGTGGTAACTTCCAAGGTGTTCAAACAA
CTTCAGGTTGGTTCCAAATGTGGCGCGCAGAAGGAATTACAAGTGAAGTT
GAATTATATTGGATTGCAATTGGCGGTTTAGCCATGTCAGCAATTATGTT
ATTTGCTGGTTGGTTCCACTATCATAAAGCTGCACCCAAATTAGAATGGT
TCCAAAATGCTGAATCGATGATGAATCACCATTTAGCTGGTTTATTAGGT
TTAGGTTGTTTATCATGGTCTGGTCACCAAATTCATATTGCATTACCAAT
TAATAAATTATTAGATGCAGGTGTAGCACCACAAGAAATTCCATTACCTC
ATGAATTTTTAATTAACCGTGAGTTAATGAGTCAACTATATCCAAGTTTC
TCAAAAGGTTTAGCACCATTTTTTGGTGGACAATGGGGTGAATATTCTGA
TTTCTTAACATTTAAAGGTGGTTTAAACCCTGTAACAGGTGGTTTATGGC
TAAGTGATATTGCTCATCATCATTTAGCGCTAGCTGTCTTATTTATCATT
GCTGGTCACATGTACCGTACAAACTGGGGTATTGGTCACAGCATGAAAGA
GATTCTAGAAGCACACAAAGGTCCATTTACAGGTGAAGGTCATAAAGGAT
TATACGAAATTTTAACAACATCATGGCATGCTCAACTAGCAATTAACTTA
GCTATGATGGGTTCTTTAAGTATTATTGTTGCTCACCATATGTATGCAAT
GCCGCCATACCCTTACATTGCGACTGATTATGCAACACAACTTTCATTAT
TTACACACCATATGTGGATTGGTGGTTTCTGTGTTGTAGGTGGTGCGGCA
CATGGTGCAATTTTTATGGTTCGTGATTACACACCAGCCAATAACTATAA
CAATTTATTAGATCGTGTTTTACGTCACCGTGATGCGATTATTTCACATT
TAAATTGGGTTTGTATTTTCTTAGGGTGTCACGCTTTTGGATTCTATATT
CACAATGATACAATGCGTGCTTTAGGCCGTCCACAAGATATGTTCTCGGA
TAAAGCAATTCAATTACAACCCATTTTTGCACAATGGATTCAAAATATTC
ATTTATTAGCACCTGGCACAACAGCTCCAAATGCTTTAGCAACAACAAGT
TATGCTTTTGGTGGTGAAGTTGTAGAAGTAGGTGGTAAAATTGCAATGAT
GCCAATTAAGTTAGGAACAGCTGATTTTATGGTACATCATATTCATGCAT
TTACAATCCATGTAACAGTTTTAATTTTGTTAAAAGGTGTGTTATATGCA
CGTAGTTCAAAATTAATTCCAGATAAAGCAAATTTAGGTTTCCGTTTCCC
ATGTGATGGTCCAGGTCGTGGAGGTACATGTCAAAGTTCTAGTTGGGATC
ATGTCTTCTTAGGCTTATTCTGGATGTATAATTCACTTTCTGTTGTAATT
TTCCATTTCAGTTGGAAAATGCAATCAGATGTATGGGGAACAGTAGCACC
AGATGGTAGTATTTCACATATTACAGGTGGTAACTTTGCAAAAGGTGCTA
TTACAATTAATGGATGGTTACGTGACTTCTTATGGTCACAAGCTTCACAA
GTAATTCAATCATATGGATCAGCTTCATCAGCATATGGTTTAATCTTCTT
AGGAGCTCACTTTATTTGGGCATTTAGCTTAATGTTCCTATTCAGTGGTC
GTGGTTACTGGCAAGAATTAATTGAATCAATCGTTTGGGCACATAATAAA
TTAAACTTTGCTCCAGCAATTCAACCACGTGCATTAAGTATTACTCAAGG
TCGTGCTGTTGGTTTAGCTCACTATTTACTTGGTGGTATTGGAACAACTT
GGTCATTCTTCCTAGCACGTGCAATATCAATCAGTTAAACATTCGAGTAA
AATTCCATTAGCTCATCTTAAAAATAATTACTATTTTTATTCATAACTAA
AATTTATATAAATAAGGTATTTAATAATTATGGCAACTAAATTCCCAAAA
TTTAGCCAAGCCCTAGCACAAGATCCAGCAACTAGAAGAATCTGGTACGG
TATCGCAACTGCTCATGATTTAGAAGCACATGATGGTATGACTGAAGAAA
ATTTATATCAAAAAATCTTCGCGTCACACTTTGGTCATTTAGCAGTTATT
TTCCTATGGACTTCTGGTAATCTTTTCCACGTTGCTTGGCAAGGAAATTT
TGAAAAATGGGTAGGCAATCCATTAAAAGTAAAACCAATTGCGCATTCTA
TTTGGGATCCGCACTTTGGTGATTCAGCATTAAAAGCATTTAGTAAAGGA
AACACTTATCCTGTTAATATTGCATATTCTGGTGTATACCACTGGTGGTA
TACAATTGGATTACGTACTAACCAAGAACTATATGCTGGTTCCATTGGTT
TATTATTGTTATCATGTGTTTTATTATTCGCAGGTTGGTTACATTTACAA
CCAAAATTCCGTCCAAGTTTATCTTGGTTTAAAAATAATGAATCACGATT
AAACCATCATTTATCTGGGTTATTAGGTGTTAGTTCATTAGCCTGGACAG
GTCACTTAGTTCACGTAGCAATTCCTGTATCACGTGGTATTCATGTTGGG
TGGGATAATTTCTTAACAACTCCACCACATCCGGCAGGTTTAACACCATT
CTTTACGGGTAATTGGACAGTATATGCTGAAAATCCAGATAGTGCAAATC
ATGTTTATGGAACTAGTGAAGGTGCTGGAACAGCAATTTTAACGTTCTTA
GGCGGTTTCCATCCTCAAACACAAGCTTTATGGTTAAGTGATATTGCTCA
TCATCAATTAGCAATTTCAGTTGTATTTATTGTTGCGGGTCATATGTACC
GAACAAACTTCGGTATTGGACATAACATGAAAGAAATCTTAGACGCTCAC
CGTCCTCCTGGAGGTCGATTAGGAGCGGGTCACGTTGGCTTATTTGAAAC
GATTACAAACTCATTACACATGCAATTAGGTTTAGCTTTAGCATGTTTAG
GAGTTGCTACATCGTTAACAGCTCAACATATTTATGCATTAACACCATAT
GCATTTTTATCAAAAGATTTCACAACAGAAGCAGCACTATACACACATCA
CCAATATATTGCTGGTTTTTTAATGGTTGGTGCATTTGCCCACGGTGCAA
TCTTCTTTGTACGTGACTATGATCCAGAATTAAACAAAAACAATGTTTTA
GCACGAATGTTAGAGCATAAAGAAGCGATTATTTCACATCTAAGTTGGGC
ATCTTTATTCTTAGGTTTCCACACATTAGGTTTATATATTCACAATGATA
CAGTGGTTGCTTTTGGTCAACCAGAGAAACAAATCTTATTTGAACCTGTA
TTTGCTGAATATATTCAAGCTGCATCAGGTAAAGCAGTTTACCAATTTAA
TGTATTATTATCATCTTCAACTAGTCCAGCAACAGTAGCAGGTAATCAAG
TTTGGTTACCAGGTTGGTTAGAAGCTATTAATAATGATAAGAATGATCTA
TTCTTAACGATTGGTCCTGGTGACTTCTTAGTTCATCACGCAATTGCGTT
AGGATTACACGTAACAGCATTAATCTTAATCAAAGGTGCGTTAGATGCAC
GGGGATCGAAATTAATGCCAGATAAAAAAGACTTTGGTTATAGTTTCCCT
TGTGATGGTCCAGGTCGTGGTGGTACATGTGATATCTCAGCTTGGGATGC
ATTCTATCTAGCTATGTTCTGGATGTTAAACACAATTGGTTGGGTAACAT
TCTACTGGCACTGGAAACATATGACAATTTGGGGTGGTAATCCAGGTCAA
TTCAATGAATCTTCAAACTATATTATGGGTTGGTTGAGAGATTACTTATG
GTTAAACTCATCACCATTAATTAATGGTTATAACCCATTTGGTATGAACA
ATTTATCAGTTTGGGCATGGACATTTTTATTTGCACATTTAATTTGGGCA
ACTGGATTTATGTTCTTAATTTCATGGCGTGGTTACTGGCAAGAATTAAT
TGAAACATTAGTTTGGGCACATGAACGTACACCATTAGCAAATTTAATTC
GTTGGCGTGATAAACCAGTAGCATTATCGATTGTACAAGCTCGTTTAGTA
GGTTTAGTACACTTCGCCGTAGGTTATATTTTAACTTATGCTTCATTTGT
AATTGCTTCAACTTCAGGTAAATTTGCCTAATTTTTCGAAACTTAAATAA
ATTTATTATTCATTTCTTTTTTTATTGAAACCTTAATAAAAAAAGAAATG
AATAATAAATTACAGATAGCTCTTGCATAATTAACTAAAACCTGATAGTA
TTACTGTATAGAATGGTTTACTTACTGAAAGGCTAAAAAAATAGCTAATA
AATTCGGGATATAGCTCAGCTTGGTAGAGCACCTGCTTTGGGAGCAGGGG
GTCGTAGGTTCAAATCCTACTATCCCGATTTGCAATTTTTTCTAAAATGA
GATAAAAATAAAATTTACAAAAAAAAATTAAAAACTAGTAATAGAACTTT
ATTTATTTTCTATTATTATAGTAAGCTAATAGTAGTAACTTAATTCTAAT
TCAAATTTTCTAATGAGTTTAGACCAAAAATTTATTCCAATTCGGACAGC
GATTTATGACTTAGTTGGAAACTTATTTGAAAAAATTGCGGGTTTATTTG
GATACCCCAATAATCCAGGTATGCCAACAATTTACGACATGCCGAATGAA
ATATATGCTCGATCACAATTTTTTGATAGATTACCTAAACATCAAACTTA
TTGGCCCCCAATTCAACGTCCAGAAAGTTGGTTTGAAATGATCTTTGGAC
CTGCTCCAAAAGTCGACGCAGTACCTCGCTATATATACGAGAATAAAGAG
GAAGGATTTTATAATTTTTATATTGAAAATTATAAAAATATTTATTTTTT
ACCTGATTGGGTTTCAGAATTTATTCAAACCCGTTTAAACATTTGTTTAG
ATATTAGTTTATTAGAAACTATTAGAGAAGTCTTGTTTATTGGATTAATG
ATTTATTCTCAGATGGTAGTTCTTCGGATTGCTATTTCATGGTTGATCTA
TATTAATCCATATACATTTCCATGGTGCTATTTAGCGGCAGCAGTCGACT
GGACTGAAGATGTTCTACAAGGGATTGTACCTGCTATCTTAGGTGTAAAT
ATTACTGGAAGTGTTTTCCTAGGTGTTCTAGGAGTCATTGCAGATAGTTT
AAACCACTTAGTCTTTACTATGCCCTTTTTACCAAGTGAAGCTGAAGAGA
CACAACTTTTAATTAATGATGAAATGAAAGATGTTTTAGTTTTTCATTAT
TTACCAATACTATGGTATCGATATCCAATTCCAAATGATATTCGAGAATT
TTGGTATTATCAACGACCAGAAATCCTTGAATACATGCAAGCAGCATATA
AAGATTTAGACATTCAACTCTTACCCAACATTATTCTGCAAGAGTTAAAT
CAAAAAAGTCATTTAATAAGTCAACTCAATGATTTTAGTCAATCATTATC
TATAAATAATTTTTCTTTTTAAGCAGTTATTTATTGATTATAGTGTATTT
TTTTATTACAGGATTTTTAATATAATTTCTTTAAAAATAATTTCTAATGA
AATTATTTTTAAAGAATTTTACAAAATTTTTTCTTCTTAATTTTTAAATT
TCTTAATTAGTTGTTTATTTTCAAGATCAAATTACCCATCCCACTAAAGT
AATAAAAAAAAATATAACGAATATTGTTAGAATTATTGATTATAGAAACT
AAAAAATAATATAATTTGAATTAAAAGATTACCCCCAAGGGAATTCGAAT
CCCTGTCTGCTCCGTGAAAGGGAGCTGTCCTAGGCCTCTAGACGATGGGG
GCATTTAAAGAAGTAGATCTTAAGTTTAAGCGGGCAACGCGATTCGAACG
CGCGACATCAACCTTGGCAAGGTTGCGCTCTACCACTGAGCTATGCCCGC
TGGGATATTGTTCACTTAAAACACTCTTTTTACTTTTTATAATAATGATA
ATAATCAAATAGAAATGATTTGTCAATAGCTAAAATAATTAGAAATTATA
GTTTAAACTATAATTTCTAATTATTTAGATTGCAGAGGCAATACCATCTG
CTGCAGCAATTACAATAACAAGACTTACCCATGCTTGGAAAACTCGGTTA
AAATTACCTTTTGATGCTTCCCATTCGCCAGGAGTCGCTAATGCTACTGG
AACTGTTACAACTAAACCTAATGAAATTAAAACTAATAAAGCAGTTAAAG
CAGTTATCATAAATATTTGTGAAAAATTTTTATATTGATGATCTAATTAA
ATGTATGCGAGATTAAAGATTACCTTTTTTTAAAGCTAATAAAACAATTA
CCGCTGGTCCTGCTAACATAATAGTACCTGTTGCTAATAATTGTCCTATA
ATTTGCCAATTAATCATTTTGAGAATCCTTATTTATCAATTTTTAATGAA
ATTTTAAGTAATAAAATAACCAATAATGTTATTTATAATTTTACTTTAAA
ATGTACAAAGTAAAAATATTATTTTTTACTATTTTAAATTTCTTATTACT
AAAAAGATAAACTCTTTAATATTTTAGATAATTTATGCTATTATCTTTAG
TAAGGGTTGCTAACTCAATGGTAGAGTACTCGGCTTTTAACCGATTAGTT
CTGGGTTCGAGTCCCAGGCAGCCCAATTGATTTTAGTATGTTATAATTAA
ATGAAAAAAAATTTGAATGAAATCTTTAAAAAAACGGATTATAATTATTT
TTACTTAACTTTTTTCAGTTAAGTAAAAATAATAATAATAATTAATCAAT
AGGACGCATTGATAATACAGGTTCATTAGCACGGTTAATACCTTTTTCGA
AACCAGCCGCAGCAGCACGAGCACGACCTGAATGCCACCAGTGACCAATT
AAGAAGAAGAATGCTAAGAAGAAGTGTGAACAACATAACCATGAACGTGG
TGATACATAGTTTACAGAGTTAATTTCTGTTGCTACACCACCTACAGAGT
TTAATGAACCTAATGGAGCATGAGTCATATACTCTGCAGCACGACGTTCT
TGCCAAGGTTGAATATCATTTTTAATTTTGTTAATATCTAACCCATTTGG
TCCACGTAATGGTTCTACCCATGGTGCACGTAAATCCCAGAAACGCATTG
TTTCACCACCGAAGATAATCTCTCCACTTGGTGAACGCATTAAGTATTTA
CCTAAACCTGTTGGACCTTGTGCAGATGAAACGTTAGCACCTAAACGTTG
GTCACGTACTAAAAATGTAAATGCTTGAGATTGAGATGCTTCTGGACCTG
TTGGACCATATAATTCACTAGGATATGCTGTGTTATTATACCAAGAATAT
AATGAAGCAGTCCAACCCATTAATGAGATTGCTGCTAAACTATATGAAAG
GTATGCTTCACCTGACCAAACGAAAGCACGACGTGCCCAAGCGAATGGTT
TCGTGAAGATGTGCCAAATACCGCCAGTAATACATAAGATACCAACCCAG
ATATGACCACCAATAACATCTTCCATATTATTAACAGATACAACCCATCC
ATCGCCACCAAATGGAGAACGGAATACGTAACCAAAAATTACAATTGGGT
TTAATGTTGGTGTTGTAATAAAACGAACATCACCACCACCAGGTGCCCAT
GTATCATATACACCGCCTAAATACATTGCTTTGATAACTAATAAGAAAGC
ACCACAACCTAGAAGACATAAGTGAATACCTAAGATTGTCGTCATTTTAT
TTTTATCACGCCAATCGTAACCAAAGAATGGGAATGATTCTTCTAATGTA
TCTGGACCTAATAATGAGTGATAAATACCACCAAATCCTAATACAGCAGA
TGAAATTAAATGAATTACACCTACAGCAAAATATGGTACAGTTGTAGTGA
TTTCACCACCAGGACCGATACCGTAACCTAATGTTGCTAAATGTTGCATA
CAGATAAACCCTTGTTCATATAAAGGCTTTTCTGGTACGAAATGTGATAC
TTCAAATAAAATCATTGCACCGGCCCAAAATACCATTAAACCAGCGTGTG
CTACGTGAGCACCTAATAATTTACCTGAAACGTTAATTAAACGAGCGTTT
CCACTCCACCAAGCGAATCCTGTAGACTCAATGTCACGACCCGCGATACT
ACTATTAAAGGGCGTTTCCACGTGGCAATACCTCCTCAGGGAATACGAAG
TTTTCATGTGGTTGGTCTTGTGCAGCCATCCAAGCACGGATACCTTCGTT
TAATAAAATATTTTTTGTATAGAATGTTTCAAATTCTGGATCTTCCGCAG
CACGTAACTCTTGCGATACGAAGTCATATGCACGTAAGTTTAAAGCTAAA
CCAACGATACCAATAGCACTTGTCCATAAACCTGTAACAGGTACGAATAA
CATGAAGAAGTGTAACCAACGTTTGTTTGAGAATGCTACACCAAAAATTT
GTGACCAGAAACGGTTAGCTGTAACCATTGAATATGTTTCTTCTGATTGA
GTTGGTGTAAATGCACGGAATGTATTTGCTGCATCACCATCTTCAAATAA
TGTATTCTCTACAGTTGCACCATGGATTGCACATAATAATGCGCCACCTA
AAATACCAGCTACACCCATCATGTGGAATGGATTTAATGTCCAGTTATGG
AACCCTTGTAAGAATAATAAGAAACGGAAAATTGCTGCTACACCGAAACT
AGGAGCGAAGAACCAACTTGCTTGACCCAATGGGTATAATAAGAATACTG
AAACGAATACAGCAATTGGACCTGAGAATGCGATAGCATTGTAAGGACGA
ATACCTACTAAACGAGCGATTTCAAATTGACGTAAACAGAAGCCAATTAA
ACCAAATGCACCGTGTAAAGCGATAAATGCCCAAAGACCACCAATTTGAC
ACCAACGTGTAAAATCACCTTGCGCTTCTGGACCCCATAAAAGTAATAAT
GAGTGACCCATACTATTTGCTGGAGTTGAAACAGCAGCAGTTAAGAAGTT
ACAACCTTCTAAGTATGAACTTGCTAAACCGTGAGTATACCATGATGTAA
CAAAAGTAGTACCTGTCATCCAACCACCTGCAGCTAAGTAAGCAGTTGGG
AATAATAATAAACCTGACCAACCAACGAAAACAAATCGATCTTTCTTTAA
CCAATCGTCAATTAGATCGAATAAGCCACGTTCTTGGTTTTGCCCAATAG
CAATGGTCATATTTTAATAATCCTTTAATTTAATTATTGAAAGAGTAAAC
CTATATTTTAAGTTTTTACCCTAGTCTTATCAGTCTAATGAAGTATTATA
CATTAAATTTCAAAAATTTATGGATAAGCGTAATAAAATTTAAAATTTTA
TAATGGAAACAACAAAAAATAAATTTCGTAGAATCTTTTTTAAAAAATAT
TCTACGAAACCAATACATTAATTAATATCATCTACTTGGGTATAAATGAA
AAATAATGCCATACTAATTGCTGGAAAAACTAATCCAACAAGAGGAACTA
AAATTGCAGGTAAAAATGCAGCTGTCATATTTTAATTTATAAAAATTTTT
AGTTACAAACTGATAGTATAATATTGTATATCAAAATAGCTTATAATTTA
AGATTAATATAAGTCAAAAATTTACACTATTTTATAGTAGAATTAATAGT
ATTAAATTTAATATAATTACTTTTAAAAAACTTTAGAATATATTATTAAC
TATGGAAACTTTATTATTATCTCGTTTACCAGAAGCATATGTTGTTTTTA
GTCCAATTGTAGACGTTTTACCAATTATTCCTGTTTTCTTCTTATTACTT
GCATTTGTATGGCAAGCTGCTATTGGATTTAGATAATTTATAATTTATAA
TTAAATCTAATTTGTGTATAATAGTACTACATAAACAATACGTATGTTTA
TAATTTAAATTTAAGAAAAATATACATAAATGGTAGAACCTTTATTATCT
GGAATCGTTTTAGGAATGATTACTGTATCTGCCTTAGGGCTTTTCGTTGC
AGCTTTTTTACAATACCGTCGTGGTAACCAGTTTGAAGTTTAAATTTTCT
TTATAACGAACTATAAATTACTAAGATTTATATTCGTTATAAAAAATATT
TAATTAGTTAGGAAACTGTTAAAACATCTATTGACTATTTAGACTGATTT
TGGTATTGTTATATGTAGTCATTAAATTGAATGATTAACGAAGAAATTGC
TGGTGTAGCTCAACGGTAGAGCAACGGATTTGTAATCCGTAGGTTGGGGG
TTCAAATCCCTTCACCAGCTTTTATAAATTTTAAAGGTTATTTGTGAAAT
CGATTTCCCTTACTATGTCAATGTTATTTTCTTTTAATAATTTTCGAGTT
ATTTAAAGTATTCTTATATGATTATTTGTTTTGTGATATTGTATTTTCAT
AACGTTTTCAAGTAACTTAAATTGAATTATACGTTCAAAATTTTGTCTAT
TAAACATGACATATTTTTGGTTGTTGGGATAGTTCTAGGAATCAAAAAAT
TCTTTTTTAAATTAATAAGACCTAAATACTATAAGTTTTCTCTCAGTAGC
AGTTTATAAATAATTTAGAATTCATTATTGAAACTTTACCCTTTTTTCGA
GTTTAACTTTCATAAGTTAATCTTATTTTTTATACTAAACTAAAGGTTAG
ATAGAAAATGGGCCGGGTTGGATTCGAACCAACGTAGCATAACGCAACGG
ATTTACAATCCGCCTCCTTTAACCACTCGGACACCGACCCCTTCTAAAAT
AATTGTAACAGATTAAAGAAAAAAAAACAATCTTGAAAAATGAATATAAT
TATTACAAAAAGTTGATATTGACGTTTTAGTTAATTTTGACTAATATAAT
ATATAATAAAGTTACTAGGGGTGATTAACTCAGCGGTAGAGTGTCTGCCT
TACAAGCAGAAGGTCACAGGTTCAAATCCTGTATCACCCAGACCAAATTA
AGGGCCTATCGTCTAACGGATTAGGACAGAAACCTTCTAAGTTTCCAATG
TAGGTTCGATTCCTACTGGGCCTAAATATTTTTAAACATTATAAATCTAA
CTAAAACAAAAACTCTTGAAAATAGTATGAAAGATCCAAGCGAAAAAATC
GTTACCTAATTAAAAATTAACTAGGTGAACAATCTTAAAAAGCAGCCATA
TTTTTAATAATAAAATATAAAAGACTGAAAAAAACTACTATAGAGATAAT
TAGAATAACTCTTAACTTGGGAACTTTTAATAAATTTTTCAGCGGGGCTA
AAATAATTAAGACTAACCCAATCATACTACTAATAAAAAATCTAGGATAA
CGAGACAAATTATTCCAAAAATCACTCATAAAATTACGTGTAACAATTCT
TTCCTTATCATTATACACTGAATATTTAAAATTTTAAGGAAAATTGAATG
ATCAATATTTTAACTTTTTCTGAAATTAGTATTTTATTTGCAATAAATTA
TGTTAAAATTAATAATAGAAAAGCAGTATAAGGCTCTGTAGCTCAGTGGT
TAGAGCAGGGGACTCATAAGCCCAAGGTCGTAGGTTCAAATCCCACCAGA
GCCATCTGCCATAGATAAAAGTAAGTTTAAAATTTAGGAGAAATGGCTGA
GTGGTCGAAAGCACTAGATTGCTAATCTAGCGTACAATTATTTGTACCCA
GGGTTCGAATCCCTGTTTCTCCTTACTTAAATTACTATTTAATGTAAAAA
GATTAAAATTGACATATAAAAAATTTTCATTACTATATAGAGTAGTAAGA
TAAAGGGATCGTAGTTCAATTGGTTAGAGCACCGCCCTGTCACGGCGGAA
GTTGCGAGTTCGAGTCTCGTCGGTCCCGTTTTATTGAAATAATTTAATAA
TAATATTTTTATATTATTATTAAATTATTTATTATTCACCTTGAACTTTT
AATAACGCAAATCCTAATGATAAACCAAATAAGGTCATTGAAAAACAAAC
TACTGCTGTAGTTACAATTTCTGGACTTGCATACGGAAAAATTGATCGGA
TTAATTCCATAATATTGTGCGTTTTAGATATTATAATTATAAAAAGTTAA
ATAATTAGAAACCATTTCGAGCCCAAACAGTTAATGCTAATGAAAACGTA
AACATTGTCATTAAACCGGCCCAACCTAGACTGATGATATCCATATATAT
ATATATAATGTATTTGATTTTTATAATTTAAAAGGTAAAGAACCTTTTAA
ATTATTTTATATAGTATTATACAATACCGTTTGCCCAATCTACGTCAACA
TTCTCAATAATTAACGATGAATTATAAATTTGTAAAATAATTAATAAAAA
TACTAAAAACGCAACCATTACTACACCCATAATTGGAGTTGTTCCCCAAC
CTGGTGCAACTTTACCATATTCAGCATTTAATGGGCGTAAAATTTCACCT
AATCTTGTTCGTAATGCCATAAAAATATTTTATATTTTTAATAAATTAAT
TTTTTTATATATGTTATATAATACTATAAAGTTAATTTATAATATCAGAT
AACATGGAAACAGCAACTATTATTGTAATTTTTGTATCAAGTTTACTTCT
AGGAATTACTACATATTCTATTTACACAGCATTTGGTCCAACGTCAAAAA
ATTTACGTGATCCATTTGAAGAACATGAAGATTAGAAAGTAAAACCATTT
TTATGGTTTTATTTTCTAATAATTCTTGGTGTTTCTCGGAAGAATACAGC
AAAGAAAATTACCATTAAAGTACCAATAAGTAAAAATGTATAAACTAAAG
CTTCCATTATTTGATCCTATTTAAATATAAATAAATTTAAAAACGCGAGT
ATGCTTTTTATACAGCCCCTTGTTTTTTCGTTGATTTATCACCTAATTTT
TGGAATGCACCGAATTCTACTTGTTCTGTAACTTCAGCTCCAATACCAGT
GAATACATCACGGAAAATTGTTCGACCACCATGCCATAAATGACCTAAGA
AGAATAATAAAGCAAAGTTTGCGTGACCAAATGTATACCAACCACGTGGA
CTACTTCTGAATACACCGTCTGATTCTAAACTTGTTCTATCAAATTCAAA
AACTTCTCCTAATTGTGCTTTACGAGCAAATTTCTTAACAGTCGGTGCAT
CTTTAAATGTTTGACCATTTAATTTACCACCATAAAAATCAACAGTTACA
CCAACTTGTTCAATACTGTATTTTGATTCAGCTCGACGGAATGGAATATC
GGCACGAATAATACCGTCTTTATCAACTAAGATAACTGGGAATGTTTCGA
AGAATGCTGGCATTCGACGTACTGTTAACTCACGACCTTCTTTATCACGG
AAAATAGGGTGACCTAACCAAGCTTCTGCAATACCGTCTCCTTTATCCAT
AGGACCTGCACGGAATAAACCACCTTTTGCTGGGTTATTACCAATATAGT
CATAGAAGGCTAATTTATCTGGAATTCTTGACCATGCTTGACTTTCAGAT
AAACCTTCACTTACTGATGTTTCTACTTGACGTTCAATTTCTTGTTGGAA
ATAACCACTATCCCATTGGTAACGGGTTGGACCAAATAACTCAATAGGAG
TTGCAGCTGCACCATACCACATTGTACCTGATGTCACAAATGCAGCGAAG
AATACTGCAGCAATACTACTTGATAATACTGTTTCAATATTACCCATTCG
TAATGCACGGTATAAACGTTGTGGAGGACGTACTGTTAAATGGAAAATTC
CTGCAAAAATACCAAAAATACCAGCTGCAATATGATGAGCTGCAATACCA
CCTGGATTAAACGGGTTAAATCCATCTGCACCCCATGCTGGAGCAACTGG
TTGAACTTTTCCAGTAATACCATAGGCATCTGAAACCCAGATACCAGGAC
CAAATAATCCTGTTACGTGGAATGCTCCAAAACCGAAACATGCTAAACCT
GATAAAAATAAATGAATCCCAAAGATTTTTGGTAAATCTAATGCAGGTTC
ACCTGTTCTTGGATCACGGAATAATTCTAAATCCCAGTAAACCCAGTGCC
AAATAGCAGCTAAGAAACACATACCGGATAAAATAATATGTGATAAAGCT
ACACCTTCAAAACTCCAAATACCAGGATTTGAAACACTCTCACCAGTAAT
ACTCCAACCACCCCAAGAGTCGGTAATTCCTAAACGTGTCATAAACGGCA
TAACAAACATACCTTGACGCCACATTGGATTTAAAACAGGATCTGAAGGA
TCAAATACAGCTAACTCATATAAAGCCATTGATCCAGCCCAACCTGCAAC
TAACGCTGTATGCATTAAATGTACTGCAATCAATCTTCCAGGATCATTTA
AAACAACAGTATGAACACGATACCATGGTAATGCCATAGTAATACATTCC
TCAATATAAATAATGGTTTTTGACTTTCTTACAACTAAACTAGATAAAGA
TTAGCTACTATATTATTATAAGCAAATATTAAAAAAATTAATTAATTTAT
TGTTTCAAAGTTGATGACTTGTTTAAATTTTAAAAGTAGAGTAAAATGAT
ACTGAATAAATAATTATGTTTATTCATTTTCTTTTATAAATTTTTGTTAT
TGATTTATGGCTAAAAAAAGTATGATTGAGCGCGAAAAGAAGCGCATTCG
TTTAGAAAAAAAATATTCATTGAAACGAAAAAATTTATTAACAGAATATC
AAACTGCTGATAATTTTACAAACAAAATGGAAATTCATTCAAAAATTCAA
AAACTTCCACGAAATAGTGCTAAAACACGAATTCGAAATCGTTGTTGGAA
AACAGGTCGACCTCGCGGAGTATTTCGAGATTTTGGAATTTCACGCCATG
TCTTCCGTGAAATGGCTCACCAATGTTTATTACCAGGTGTTACAAAATCA
AGTTGGTAATAAAAACTTTTTGTAAATTAAATTTAATCCTTTTTCTGAAT
TTAATTTACAATTATAAATTAATCAATTTAATTTATTTTAAATTAGTATT
TTTGTTATAACTTAACATATTATATTTTTTAGATTCAAAATAGTTTCATT
TCAAAATTTAGGAGTTCACATATGATCTATGATTCACAAGTTTACACAGC
ATTATGTATTGCCTTATTAGCAGCAGTATTAGCAATTCAATTAGGCACAA
CACTTTACGAATAAACTAGGACAATCTAGAATAGTTCAAAATATAGAAAT
CTATCTTTATATTTAAAAATACATTACAAATTTATAATTTATGGTAACAG
AAAATTTAAAAAAGTTTAATACTCCAGTTTTCCCATTTACAGCAATTGTT
GGCCAAGAAGAGATGAAACTTGCTTTACAATTAAATGTTATCGATCCAAA
AATTGGCGGCGTTATGATTATGGGAGATCGAGGCACTGGAAAATCAACAA
CTATTCGTGCAATTGCAGATTTACTTCCAGAAATTGAAGTAGTAAAAGAT
GACCCTTTTAATTCACATAAATCAGATTTGGAATTAATGGGAAATGAAGT
AAAACTTGCTATCCAAAATAACCAAACTTTAGAAACAGAATTAATCAAAA
TTCCAATGGTTGATTTACCGTTAGGTGCGACCGAAGATCGAGTTTGTGGA
ACCATTGATATTGAAAAAGCTTTAACAGAAGGGATTAAAGCTTTTGAACC
TGGTTTATTAGCAAAAGCAAATCGTGGTATTTTATACGTTGATGAGGTAA
ATTTATTAGATGATCATTTAGTTGATATCTTATTAGATTCTGCAGCATCG
GGATGGAATACTGTGGAACGTGAAGGAATTTCAATCCGTCATCCCGCTCG
CTTTGTATTAGTTGGTTCAGGTAACCCAGAAGAAGGAGAATTACGTCCAC
AATTATTAGATCGTTTTGGAATGCATGCTGAGATTCGTACGGTAAAAGAT
CCTGCTTTACGTGTGAAAGTTGTAGAAGAACGAACATCATTTGATCAAAG
TCCACAAGTATGGTTAGAAAATTATGAATCTCAACAACAAGAACTTCGGG
ATCGAATTGTTGCAGCACAAAAACTGTTACCAACGGTTGAAATTGACTAT
GATTTACGCGTTAAAATCTCTGAAATTTGTAGTCAATTAGACGTAGATGG
GCTACGTGGAGACATTGTTACAAACCGTGCAGCAAAAGCACATGCCGCTT
ATCAATGTCGTGATAAAGTAACAGTAAAAGACATTCAACAAATTATTACT
TTATGTTTACGTCATCGATTAAGAAAAGATCCATTAGAATCAATTGATTC
TGGTAACAAAGTAGATAAGATTTTTAAACAAGTATTTGAAATTGAAGAAT
AAAAATAGATATAGTTTTAATATTCTTTTTACTAACATTATCACTATATG
TTAAAATTCATCGGAGTTTTTATAAGTCTTTTTTTACTTGTAATTATTTT
CTTGCGAATTCCTCAAGAAAATGTTGGACTTGCAAGTTTTACAACAAAAA
GTAATTTACTTGGTTCACCACAATCTGCACAACGGTTTTTAAATATTTTA
ACAGGAGTGGGGATTGTTATTTATTTAGCAGTTGCTATTCAATTAAATCT
AAAAAATAGTTAAAATAATATTATTAGTTAACCTAAAAGTTAACTAATAA
TATTAATTCTTACCAAAATCCTAATGAAACCGCTTTGTCAATCGGTAAAC
ATGCACCAATTCCAAGCCATACTGCTGTAAAGAATCCAATAATGAAAGTT
AAACTAGCAATTGGACGACGGAATGGGTTTTGGAACTTATTAACATTTTC
AATGAAAGGAACAGTGATTAAACCTGCTGGAACTGCTGCCATTGCTAATA
CTCCTAATAATTTATTAGGTAAAACACGTAATAAATTAAATGTTGGGAAG
AAATACCATTCTGGTAAAATTTCTAAAGGTGTATTAAATGGATCCGCAGG
TTCCCCCATTTGTGTTGGAGCTAAAGTTGCTAGACCGACACAACAAGCCA
ATGTCCCTAACATTGTTACAGGGAAAATATATAAAAGATCATTTGGCCAT
GCAGGCTCTCCATAATAGTTATGACCCATTCCTTTTGCTAATTTAGCTCT
TAATTTTGGATCAGTTAAATCTGGTTTTTTAATTACTGACATAATAAAAT
TTATTGAGGTTTATATTATTTTGTTTTTAAATTATAACGGTCCTGAGATA
CCTTGTTTACGAATCATTAAGAAGTGAGTTAACATTAAAACAGCTGCTGC
TAATGGTAATACAAATGTATGTGCACTATAGAAGCGTGTTAAAGTAGCTT
GACCAACACTTTCACCTCCTCGTAAAATTAATACTAATGGAGGACCAACA
ACAGGAACAGCAGCAGGTACACCTGTTACAATTTTACATGCCCAGAATCC
TACTTGATCCCATGGTAACGAATAACCTGTTACACCAAATGAAACTGTAA
CAACAGATAAAATAACACCTGTTACCCAAGTTAATTCACGTGGTTTTTTA
AATCCACCTGTTAAATATACACGGAATACATGTAAAACTAACATCATTAC
CATCATACTTGCTGACCATCTGTGAACAGAGCGAATTAACCAACCAAAGT
TAACACTTGTCATAATATATTCGACAGAAGCAAATGCATCTACTACACTA
GGTCGATAATAGAATGTCATTGCAAATCCAGTAGCAACTTGAATTAAGAA
ACAAGTAAAAACTAGCCCGCCAAAACAATAGAAAATATTAACATGTGGTG
GTACATATTTACTTGAAATATCATCAGCAATGGCTTGAACTTCTAATCGT
TCTTCAAACCAGTCATAAATTTTACTCATAAAAAAAGTTTTATAGCATTT
AACACGGTTAAGCATACAATAAAAATAAAAAAGGCGAGAGTGGGATTCGA
ACCCACGGAACCCGTAAAGATTCATCTGATTTCAAATCAGACGCAATCGA
CCAACTCTGCCATCTCGCCAAAAAGATTAGTTTAAAACTAATCTTTAAAT
TAGATGTTAATACTCAATAGATTTAACTGTCATATGTTGTCTTTCCGCTG
AATTTAATTGAAGCTGGATTTGGATTTTTACCGATCGAGAAATCTCGACT
ATTAGCAGCAACACGACCTGGATTCACTTTTTCAGGGAATACTCCATCTT
TTGGATGTAAGTATTGAACTTCTCCACTAGGGAAAATACGGTAAATTTTA
TAATTATTAATCTTAAATGTTCGTAGTTGAGTGCCTAAAGCTAGACACTG
TTCTTTTCGAGCTAAATATAATAAATTTTCACCATTGCGCATAATAGCAG
CACCACCTGTTGGCATTTCAAAAATTTGCTCTTTTGAACTTGTCCAAGTG
ATTGCATATTTTTCTTCTACTTCCGCAGATCGTAACCATCCACCAGTACT
TCCCCCAAAAGTAGGAAAAGGCGTTTGTAAATTTAATGTCATTTCTAAAA
TTTTATAAATACTTAATGTTCACTATATAATTATAGTCAAAAAAGAGTTT
TTTAATAAAACTATTTTAATTCTAGCGGAGAATGGATTTGAACCATTGAC
CTTCGGGTTATGAGCCCAACGAGCTACCAGACTGCTCTACTCCGCGAGGA
ATAATCTATCACTAAGTATTTTTCTAAACTAGTATCTACGATTATGATAA
TATAATTAACTTAAAAAGTCAACTATATTATCATTAAAGCCAATTATTTT
AATGATGCTTTACCACCAGCTTCTTCAATTTGTTTTTTAGCATCTTCACC
GGCATCTTTGGCAATCCCTTCTTGAATAACTTTTGGTGCAGATTCTACTA
ATTCTTTTGCTTCTTTTAATCCAAGACCAGTAATACCACGAATAACTTTT
AAGACAGCGATTTTCTTATCTGCTGGCACTTCGTCAAGGCTTAAGTCAAA
TTCTGTTTTTTCTTCAACTTCTTCTGCTGGACCAGCAGCTGCAGCCATCA
TAACAGGACCGCCAGCAGCTGCAGAAGCATCTACACCAAATGTTTCTTCA
ATCGCACTTACTAATTCTGATGCTTCTAATAATGTTAACGTTTTTAATTC
TTCAACAATTTGAGTAATTTTTTCTGACATAATAATTTTTAATTAATATT
TATATATAAATAATGTGACATTTTGATGTCAATAATTTATTTAGGCAAAA
GCTCCTAAATCTAATTTAATCGAAGGTCCCATACTGCTACAGATAAATAA
ACTTTTAAAATATTTACCTTTTACACCCGATGGTCGATTTTTTTCAATAG
AATTGTATAAAGATTGTAAATTATCAACTAATTGATTTTTTGCAAAATCT
GATTTTCCAAAGCTTACATGAACAATACCTGTTTTATCAGCTTTATATTC
AAATTTTCCTTTTTTAAATTCAGTTAAAGTTGCTTCTAATGTAGTACTAA
CAGTTCCTGATTTTGGTGACGGCATTAAACCTTTTGGACCTAAAACACGA
CCTAATTTTGCTAATTTAGGCATCATATTTGGAGTCGCAATTAACAAATC
GAACTGAATATTACCCTTTGTAATTTCTTGAATTAGATCATCATTTCCAA
CAATATCTGCTCCAGCATTTTGTGCCTCTACAAAATTTTCATCATTCGTT
AAAACAGCAATTCGTAATTCTTTACCAACTCCATGAGGTAAAGTAACTGT
TGTTCGTAATTGTTGATCGGCATACTTTGGATCAATATTTAAGTTGGCAT
GGAATTCCACACTTTCGACAAATTTTGCAGTTGATGTTTCTTTTAAAATA
TCGATAGCTTCGTCTAAACTTGAACAAATTTTATTTTTAGTTTTTTCAAT
ATTTCCTTTATGACGTCGCGAGAATTTTCGCATAAACTTCTCCACTAAAA
ACTTATTTAATTTTAATTTAATCTACAATGGAGATACCCATATTTCGGGC
AGTTCCTTCAACAATCTTCATGGCACTACTAAGTTTTGTAGTATTTAAAT
CTGGTAATTTTATATTCGCAATTTCTTCTAATTGAGCTTTTGTAATGGAA
CCAACACTTACACGATTTGGAGTTGAAGAACCTTTCTTAATTTTTGCAGC
ATTAACCAATAAAACTGATGCTGGTGGTGTTTTAAGAATAAATGTATAAC
TTCTATCTTCATACACAGATATTTCAACAGGAATTACAAGTCCTGCTTTG
TCATTTGTTCTTGCATTATATTCTTTACAGAATGCTGCAATGTTAACACC
ATGTTGTCCTAATGCAGGCCCAACAGGGGGTGCTGGTGTTGCTTTTCCAG
CAGGTAAAGCTAACTTAATTAATGCAGTAATTTTTTTAGCCATAAGAATT
TTATTAATGTAGTTTGAAAAAAGATTTTTTAAATTTTCATGTAGAATTGA
TTTGGTACTTTTTGTTTAAAAACAAAAAATTATTTTATAAAATCTTTCAT
GACTTTGAATTCTATTAAAAAATGGAAACCTCTTCAAAAGAGAAGCGCGC
CCTGAAGGACTTGAACCCTCGACATCTAATTTTGGAGACTAGCGTTCTAC
CAACTGAACTAAGGACGCGTTAATGAGATTATAAATCAAAACAACAAAAA
TGACAAGCTTATCAAAATTAATTTAAATATGAACTCTTCTATTAAAAATT
CTTCAAAAACTTTTATTCAAAATTCTTTACCACACAATTTCTTAGCTGAA
AAAATGATTTTGAGTTGTATTCTTCGAAATCCAGAAACTATCGAATTAAC
AAGACAAAATTTAGTAATCGAAGCGTTTTATTTTAAAAATCATCAAGAAC
TCTATCAGAATCTTCTCTACATGGAAGAAAATAATTTTTCTATTGATATT
ATTACTGTTACTGAACTGTTACAAAATAACGGAGCAATCTCGAAAATAGG
TGGAATTAAAGTATTGTTAGATCTTGTAAACCAATCTATAACTTTTTCTT
ATTTGAAAGAATATATTCAAATTGTGAAAGAAAAATTTTTAAAACGTTGT
CTTATTAAATTTGGTTACAAAGTCATTCATTCCGGTTATCTTACAAATAT
TTCTTTAGAAATGAATTTAACAAAGATTGAACAAGAATTATTCGAGTTAA
CAAATGAGATTAACACTGTTCCAACTGCTAATACAGCTCAAGTTTTAAAT
GATTTATTTGCGGAATTAAAAGAAAAAATGTTAAATCCAAAATTACCTGG
CTTAACATCTGGATTTTCTAAATTAGATGAATTAACCCAAGGATTTCAAA
AGTCTGACTTAATTATTCTTGCCGCTAGACCGTCGATGGGAAAAACAGCA
TTAAGTTTAAACATTGCTTTAAATAGCATTAAACTTTCTTACTTACCAAT
TCTATTTTGTAGTTTAGAAATGTCTAAAGAACAGATTCTTTACCGTTTAT
TATCTAGTGAAACTGGAATTAATCAGATGAAGTTACGAAGTGGAAAATTA
ACTCAAAATGATTGGATTAAATTAAATAAAGTTGTTCGAATTATTTCTAA
GCTCCCATTTTTCATTGATGATACATCAACTTTATCAACACAGGATATTC
GATCTCGACTAAAAACAATTTTATTAGAACAAAGTCAAATTGGATTAATT
GTCATTGATTATATACAATTATTAGAATCTACGAATGGAAAATCATTAAA
TCGAGTTCAAGAATTATCACAAATTACGAGAGAATTAAAAAGCTTAGCAC
GGGAATTTAAGGTGCCAATTCTTGCATTGTCACAATTGAGTCGAAATGTA
GATAATCGTATTAATCAAAGACCAATATTGTCAGATTTACGTGAAAGTGG
TTCTATTGAACAAGATGCGGATTTAATTTTAATGTTATACGGTTCCAAAG
GAATCTCAAATTCACTATCTACATCAACTAATTCTACAATAGTTGGGAAC
TCAATCACTGAACTAATGATTGCAAAACAAAGAAATGGCCCAACAGGAGT
TATTAAATTAAAATTTAATGAGGATCGAATTTTATTTACCGAGTGGGAAA
CAAATGATTTTTAATAAATGCCCAGAACCAGATTCGAACTGGTGACACGA
GGATCTTCAATCCACTGCTCTACCAACTGAGCTATCCGGGCTTTTAATTT
AAATTATATCAAAACTTTAATCAAATGACAATACAATTTAAAATTAACCA
TTGATTCTTTACAAAAATTTTAGTATAATTATTTCGGGGTATAGGATTTA
ATATAATTTTCAAATATATTGACCATGTCAGAATCGTAAGATAGCAGCAT
ACAATAAAACTTTGAAATTAGTATTAGACCTATATCTCTTTATTCATTTG
ATTCAAATTTTTAATTGTTAACTCAAATAGAGAATATTTATTATATTTTT
TTGCAAAAATTGATACAATAATTATTGTAGTCAATCTTACTATTTTTAAC
TTTATTATTATTAAAATAAAAAGGAACTTTATCAAATGACACCTTCATTA
GCCAATTTTATTTCTAGTTTAGTTGCAGGTGCAATTGTTGTACTTGCTAT
TGGTATCGCTTTAGTTATTATTAGTAAAAGTGATCGAGTAACACGCGCAT
AAAATTCTAGTAAATATTTAAATATTCATTTATACTGTTTTTAGTTAAGC
CTAGCTTAGAATATAGTAATTTAGAATAAATATGTTATGATAAATGTTAG
CTTTGGTCCCAATATCTTTTTAGGGATAATTGTAAGTATTGGTGTATTAA
TATTATATTTTCTTCGAAACGTTAAACCAGAAGTAGCCAGAGATGAAGAT
ATTTTTTTTGCAACAATAGGATTTCTATATAGTTGTATTCTAATGGTTCA
TGGATGGCGATTAGATCCAATTCTTTTATTTAGCCAAGTATTAATTATTA
TCACTGTCTTAGTAGCAGGATGGGAGAACATTCGATTACGTGGTTTAATT
GCTAACATGGCAAAAGGAAAAAATAAGGAAAATAATTAACTTATTTAGTT
AAAAATTCTTGGTTTCAAGTTTGTAAATCATTTTTTGAAATTATGTTTAA
AAAATATTCGCAAATTGCTTCTATTGTATTAGTCGGTCTTTTTAGTATCT
TTGTAACAACAGCATCAGCTATTGATTTAGATGAGGCAACTCGAACAGTT
GTTAAAGATGCTTCAGGTAAAACTGTTGTTTTAACGCCTGAACAAGTTAA
ACGTGGAAAACGATTATTTAATGCAACATGTGGTGCATGCCACGTTGGTG
GTATTACAAAAACAAATCCAAACGTTGGCTTAGATCCGGAAGCATTAAGT
TTAGCGACTCCACGTCGTGATAACATTGATGCTTTAGTTGATTATTTAAA
AAATCCAACATCATATGATGGATTAGATTCAATTGCTGAAGTTCACCCAA
GTATTAAAAGTGCCGATCTTTATCCACGTATGCGTTCTGTGACAGACGAT
GACTTATATGCAATGGCTGGTCATATTTTATTACAACCAAAAATTGTAAC
AGAAAAATGGGGTGGTGGTAAAATTTACTACTAATTTTAAATCTCTTTTA
ATTTGTTTCAAAAAATCTTCTTTAAAAGATTTTTTGAAACAAGATTCTTT
GAAAAATAGTTTACAAACATAGAAATAAATTTTACACTAAAAGCATGTAG
CTCAGTGGATAGAGCATCAGATTCCGATTCTGAAAGTCAAGGGTTCGATT
CCCTTCATGCTTACTATTTTTTTAAACGTTCAGAAGTGTTTGGGGCTGTT
TTGGTTTCGACATTTAAAAGTTATTAACGTATGATGCAGGTCGAAGTTTG
TAATCTTCGTAATAAAATACAAAATTTCAAAATAACTGCTAAAAATTTAA
TTTTATCATTCATTAGTCTTTTCGGATTTACAACAAAGAAAAATCAGCTT
CAATTCGCTATTTAAAGGTTTTAAATCAAAAAATTTTTCACTAGAATTAA
ACGTTCAAATTTAATTTAGTTTAGATAAATCTATATTTAGAATTCTGTTT
CTCGAAAACTATGCCTGTGAACGAGTACATTAATAATTATTAAATGGACG
TGGGTTCAATTCCCATCAGCTCCAAAAGTGTTGCATTCGTGGCCGAGTGG
TTGAAGGCACCGGACTCATAATCCGTTTTCCTATGGAACATCACTGGTTC
GAACCCAGTCGAATGCATTTTTTAGATTTTTATATTGTTTTTTTTAGAAT
CTAATTGTAAGATTAAAAATAATAAATAATTACATTTAATTACTTAAAAG
TATGGCAAAATTAAATATTCAACAAACTATTAATACTGTTGAAAAGAAAT
TCTTAAAAAATAATCTTCCAACCTTACGGATTGGTGATAATGTGAAAGTG
GGTGTGAAAATTATTGAAGGAAATAAAGAGCGAGTTCAATTTTACGAAGG
AACAATTATTGCAAAAAAAAATAGTTCTATTAATACTACTATTACTGTTC
GAAAAACTTTCCAAGGAATCGGTATTGAACGAATTTTTTTGATTCACTCT
CCAAAAATTGACTCTCTTACAGTCTTACGATCGTCAAAAGTGCGTCGTTC
AAAATTATATTACTTACGTAATTTAAGAGGAAAAGCAAGTCGTTTAAAAC
AAACATTCAACTAAATTACTAGTTTTTAATTTTTATTAAAAAAACTTTAT
TTGTATTAAATTTACGTAGTATAATATACGATAGGAAAGTAAAAATAAGA
ATACATTCTGAGAGTTTACTTTATATTTAATTTATCATAAGGAGTTATAT
GGTTACTTACAAAGTGACATTATTAAGCGAAGAACATGATATTAATACAA
CAATTGATTGTAGTGATGATGTATTTGTTTTAGATGCAGCTGAAGAACAG
GGTCTTGAATTACCATATTCTTGTCGTGCAGGTGCTTGTTCAACTTGTGC
TGGTAAAGTAACTGCTGGTGAGATTGATCAATCAGAACAAACTTTCTTAG
ATGATGATCAAGTAGAAGCTGGTTTTGTTTTAACATGTATTGCATATCCA
AAATCAGATTGTACAATTTTAGTTCACCAAGAAGATGAATTATACTAATT
CATTCTACTTTTAAGCTTTAAATTGATTCTTTTCCCTTCTCAGAATAATT
TTAATTAGGAGAAGGAAAAAGAATCATTAATATTTTTTCATTTGTTCTTA
TATGAATAATAGAAATTAGTTGTAATAAACAAACAAAAATTATAAAAAAA
ATATTTTGTAAAAGTTGAATCTTTAAGTTTTTGGAAAATGGAATTTACTC
TATTTTCCAAAAACTTTAATCGAAGTTTTAGAAATTTAATTCTGCAGCTT
GAACTTTTTCGAATTGTTTTTTCTTTAAAACTAAGAAAATTTGTGTTAAT
AAAACACAGAAACAGAAAGCTAAATAGCCAACAATGCGTGCAGGATCTTG
TAAGACAATTTCTGATTCTTCTTGACCAAATCCACCAACATTTGGATCTA
AATTTAAGGCTTGGTCTGTTTGAACAACATCACCCGCTTTCACAATTAAT
TCTAATCCTGCTGGAACGATTTGTGAAGTTTTTGTACCATTTGAATTCAC
GATTACAATGTTTGCTTCACCTTTTTCAGATGTTGTAATTTCAGTAACTT
GACCTGCTTGTGTTGCGCCGAAAACATTTACATTACTTTTTTCACCTGTT
GGATAAACTTGTCCACGACCACGGTTTCCACCAGCATAAAATGGATAAGT
TAAATATTTAATCTCTGAATTTTTCTCAGGATCTGGAGCAACGACAGGGA
ATAATAATTCTTGATGGTTTTTTCCTGCAATTGGACCTACCACAAAAATA
TTATCGAATTCAGTGCTATATGGTGAAATAAATACACCTTTATTTCTAGC
TTTTACCTCATCAGAAATTTGATTTTTTGCTGCTAATTTAAATCCTTTAG
GTAAAATTAAAATTCCACCAACATTTAAATCTGCTTTTTTGCCATTTGCA
CCAATTTGTTGCTTACTTGTATCATAAGGAACTTTGATTTCTACTTCAAA
TACTGAATTTGGAAGAACAGCTTGTGGAGCTTCAATTTCAATTGCTTTTT
GATTTAAGTGACAATTTGCACAAGCTAATTTACCATTTGCTGCACGTGGA
TTCGAATAATTTTGTTGTGCAAAAACTGGATAAGCTAATGATTCTTGAGC
TGAAAAACCAAAAACATTTATAGCAATCGTCAAAGCAAAGAAAAGACTTT
TGAAAAACTTGTTAGTTGCCATAGTTTAAATACTTTGTAAGTATAATTAC
TCTATTATAAAAATTAATTTTTTATTAAAAACAAGATACCTAACCCTGAA
AAGTACAATAACAAAATTGCTATAGATAACAATAATTGTGTTAAAGGGTC
AGTGGAGGGTGTTAAAATGGCTCCAAGGATAGTAGAAACCAATATCACAT
ATCGCCACGCTTTTAACATTTGCATTGGTGAAACGATATTTAAGAGCCCT
ATTAAAATTTGAAGAATGGGAATTTGAAAAGCTAGTCCTGTACTATAGAA
TAATACTAGAATAAATTCAAAGTATTGATCAAACGACCAGAAAGGTTCTA
GTACTTCTTCGCTATAATTTAAGAAAAAATTTAAAGCAGCCGGTATTAGA
GTATAGTAAGAAAAAGCTAATCCTAACCCAAATAAAACTAATGAACTTAG
TAAAAGTGGTAAAATAATTCTTGTTTCTTTTTTTGTTAATCCTGGCAATA
AGAATAATATTAATTGACCAATGATAAATGGACTGGAAAATAACAACCCA
GTGTAAAAAGAAATTTTTATGGTTGAAATAAAGTATTCTCCAGGAGAAAG
TTGAAAAAACTTTACATTATTAATTGGAAGTTCAAGGATTTTAACTAAAC
TTTTAACTTCAATAAACGCGAAACAAGTTAACAATAAAATTATTCCAAAA
ACTAAAAAAATGCGTTGACGCAATTCTTCAATATGTTCGGAAAAAGGTAA
TTCTAATGTTATAATCGAATTGTTTGTAAAATTAAAATTAGAATTTGTCA
CCATAGGAAAAAGTTATTTATATTATTCTACAAATTGATTTTGTAAGTTT
ATTCTAAAAATCCTCATTTTGAAGATCTTTAGAATAAATTGAAAAGTAGC
AATCATTTGTGAACAATGATTAAACTATTTATTGTTAAGATAAATAATTA
ATTGCTTCTAAACGAGCAATCGCTTTTTTTAGTTCAACAGAAGCATCTAG
ACGCGCTTTACTAGTTTCAGCTTGTTCTACTGCTAAAGTTGCTTTTTCTA
ATTCTTTTGTAGCTTCACTTAATTCAACACCTGTAAGCTCTTCTACATCA
TTTACTAAAACTGTTACTCGATTGCGGTCAATCTCAGCTAATCCACCAGA
TAAAATAATGGGTGTCCATTTCTCATCTAACTTGATTCTTAATAAACCAG
TATCTAAAGCTGTAATTAAGGCTGCATGACCATCTAAAACCCCTATTTGA
CCAGTCAAACCTGGTAAAACAACTTCGTTTGCGGTTGTTGAGCAAATAAC
TCTGTCTGGGGTAAGAACGCGAATGTTCATAACCATATGTATTAATCCTT
ATTTTAGAGTTTCTGCTTTTGCAATTGCTTCATCAATATTACCAACAAGA
TAAAATGCTTGTTCTGGTAAATCGTCTAATTCACCGCTTAATACCATTGT
GAAACCTTTAATTGTTTCTTCTAAACTTACATATTTACCAGGTGATCCTG
TAAAGATTTCTGCTACGAAGAATGGTTGTGATAAGAATCGTTCTACTTTA
CGTGCACGAGCCACTGTTAGTCGATCTTCTTCTGATAATTCATCAATCCC
TAAAATTGCAATAATATCTTGTAATTCTTTGTAACGTTGTAATGTTTCTT
TGACAGACTCTGCTACTTCATAATGTTTTTCACTAACAATTCCAGGTTGT
AACATTGTTGAAGTTGAATCTAATGGATCTACGGCAGGGTAGATACCTTT
AGCAGCTAACCCACGTGCTAATACTGTTGTTGCATCTAAATGAGCAAAAG
TAGTTGCTGGAGCTGGATCTGTTAAATCATCGGCAGGTACATAAACTGCT
TGAATAGAAGTAATTGAACCTTGTGTTGTTGATGTGATACGTTCTTGTAA
CGCACCCATTTCTGTTGCTAATGTTGGTTGGTAACCTACAGCAGATGGCA
TACGACCTAATAATGCTGACACCTCTGAACCGGCTTGAGTGAAACGGAAA
ATATTATCAATGAATAATAATACGTCTTGTTTGTTGACATCACGGAAATA
TTCAGCCATTGTTAAAGCTGTTAAACCTACACGCATACGTGCCCCTGGAG
GTTCATTCATTTGACCATATACTAAGGCTACTTTTGACTCTGAGAAATTA
TTTTCATTAATTACACCAGATTCTTTCATCTCTTCGTATAAATCATTTCC
TTCACGAGTACGCTCACCTACACCACCAAATACTGATACACCACCGTGTG
CTTTAGCAATATTGTTGATTAATTCCATGATTAAAACCGTTTTACCTACA
CCGGCACCACCGAATAATCCAATCTTACCACCACGACGATATGGAGCTAA
TAAATCTACAACTTTAATACCCGTTTCAAAAATTGACGGTTTAGTTTCTA
ATTCTGTAAATGCCGGTGCATCACGGTGAATTGGTAAAGTTTCATCATAT
GAAACATCACCTTGTTCATCAACTGGTTCTCCAATAACATTAAAGATACG
GCCTAGAGTAGGAGTACCTACAGGAACACTAATTGGAGCACCTAAGTCAA
CCGCTTCAGTTCCACGTCTTAAACCATCTGTTGAACGCATTGATACGGCA
CGAATTTGATTGTCTCCTAACAATTGTTGTACTTCAACAATTGTCGAAGT
GCCATCTTCTAATTCAATTTTAATAGCACTGTAAATAGGTGGTAAATTTC
CATCAGAAAATTCAATATCTAATACAGGACCAATAATTTGAGTAACGAAA
CCTTTATTTAAATTAGTTTTTACCATTTTGATTTAACATATTAAAATACT
TTTGAATAAATATACTTTCAAAGTCTTCCCTGCCAATTACAAAGACTCAC
AAATTAAATTGTTGTTTACTATTGTACAACAAGATAGTTTGAATTATTGA
ACATAATTAATATTTATCTTTGATTTCTCAAAGAATTTGATTTTTAATTC
GTTTCACGTAATCTTCCTGTTACTTTTAACCAATTGCGTGCTCCCGGATA
ATTATCCGGAGCCAATTTTAAAGCTTGAATCCAGTACTCGCCGGCTTTAT
CAAATAATTCTTTTGAAAGCTCTGTATATTCATCCTCTTCTAGGGTTTGA
GCACGTAATGCTTGCGAATGATAAATAACAGCAATATTATTTAAAGCTTG
TGGTAAATTAGAATTTAATGCTAATGCTTGATGATAAAACTCTAATGCTT
GTGTATACTTTCCCGTGTTTCCATAAATTAAGCCAATATTATAAAGAGTA
TAACTACGATCATAAGGGTCTTCTTCTACTTGTAAAGCTTCATAGTAATT
TTGTAAAGCTTCCGCATAACGTCCTCGTCCTTGTGCTGCCATACCAGCAC
GATAATATGAAAATGCTTGTTTTTCTTCCTTACTTGCTGGTAAAACTTTC
AATAGAATATCCGCAATTACGGTAAATGTTTTATCAATAAAATTTCCCAT
AGAATTCTCCTTTTCAATAAAATATAAAATAATTAGAGTTATTATATATA
AAAATATAATAACTCTAAAATTTTTTAAACAGAATTTGATGCTACAAAAG
GAAACAATGATAAAACTCGTGCTCGTTTAATAGCTTTTGATAACTTTCGT
TGTTGTTGAATTGTTACTCCTGTTGCTCGACGCGGAAGAATTTTACCTTG
TTCAGTGACAAATAAGCTTAGTAGATCAATATCTTTATAATCAATTTTTT
GATTTAAACTAATTGGTGAGATTTTGCGTTTTTTTAATGCCATAGTTGTT
TTAAATTATTTGATTTCTTTATGTACAGTAGGTTTGTTACAATGTGGACA
ATATTTTTTTAATTCTAAACGTTCGGGATTATTACGACGGTTTTTTTGTG
TCGAATATCTTGAGACACCTGCAGAACGTTTTGTCGGATTTGAACGACAT
TCTGTACATTCTAATGTAATTAAAATTCTAGTACCTTTATTTTTTGCCAT
ATAAATTTGAACTTAATAATTTTATTATTATATTGCCTAATAATTTCTAT
CTTATCAAGGTTTAATCGTCTTATAAAAAATTTTTTCTGAAAAACTTTTA
ATTTTTTAGGAAATAGATTATATTAGAGGAAACATTCATTTATAAAAATT
AAAAATATGGCTAATAATAAATCAGCAAAAAAACGTATCGAAATTAATAA
GCGAAATCGGTTAAGAAATAAATACTATAAAAGTTCTGTTCGAACATTGA
TTAAACTTTTCTTTACAAATTTAGAAAGTTACAAAATATCTCAAAATTTA
GATGATAAGAAAAAAGCCCAAGAAATTTTAAGTTCTGTTTATAGTCTTAT
GGATAAAGGAACTAAAAAAAATATTTTCCATAAAAACATGAGTGCAAGAA
AAAAAGCAAAATTAGCTGCTTATTTAAAAGCGAATTAATTTGTACGATTT
TTTAAAGACTTCAACATACTTTTTTAGTTAGGAAAGCTTTTTTATTTCTT
AACTAAATTTTCGATTTTGTAAACCGTTGAAAACGGAAGATAAGGATACA
ATTCATTAAATTATTTAGATCATTTTTAATATTATGCCCCAAAAAATGAA
TTACATTAATGCTCTTCCAGATTTTCTGGCAATGCAGCGGGTAAGCTTTT
GTTGGTTTATTACTCAAGGCTTAAATGAAGAATTAGCATTATTCTCTAAA
ATTCATGATTTCAGCCAAAATACTGAATATATTATGTTTGGTGAAGAATT
TAATTTAATTAAACCACCCTATAGTTTACTAATTGCCCGAAAATATAGTG
GAAATTATCGAGCCCAATTAGTAATTCCAATTGAAGTCCGAAATAAAACC
ATTAACAGTATTCGTTATCATAACCAATTTCCAATTATTACTCTGCCTTT
AATGACAACTTATGCAACTTTTATTATTAATGGTTGTGAAAGAGTAATTG
TCAGTCAAATCATTCGAAGTCCAGGAATCTATTTTGAAAAGCCAAAGAAT
CAAAAAACCCAAAAACAATTCAAACGAAAATTATCTACAGATATTCATAA
ATTACGTTCCTTTTTGCCCTCTGGTGAAGCATTTATTTCTGAATCAGATC
TATTTTTTGCAATTCCAACTTTTACTTATGATAAAGTTAAAAAACGAACA
AAACTAATTCCTAATTGGAATAACAATACTATCTACTACTATTCTATTGA
ATATTTAAAGAATTGTCATGAAAACTCGACTTTTTATCTTTTAGCTAGTT
TTAAATTATATCAACTTCTTTCAAAAAATTTAGAATCGAATTCGAAAGAT
AAATTAATTCAGCTTTTTTTGAAATGGTTACGATTAAAAAATCAAATTCA
GGCTTTTAAAGTTCAAATTGATGAGAATAATATTCCTTATATCGTAAAAT
ATTTTCAGTTTTTGTTAGGCGTTTTAATTAAATATAAAATTTGTCAGCAA
AATCCAGAAATAATCTCAAAATTAAAGTCTAACTATTCGTTTATATCATT
AGAATTTTCTTCAACTTTTTCAAAAACTCAATTAGACAAATTGTTAGAAA
CTTATAGTCAAATTCTTTTAGAATCTCAAACAATAACACAATTAAAATTA
AATTCGAAACTTCTGTTAACTACGAAAAGTACCGATCAATGGCTGAATGA
TTTACAAAATTTTCAATTTTTACGAGCTAATTCAAGGAATAAAATTACAA
AAATAAATCAAATTATTCAGTTAATAGAGAGTTCTACACTACGTCCAACT
CTCTATTTTTCAAATAGTTTAAAAGAACAATTTAAGTATGTTTTTGGAAA
AGAAAAGTTTAGGTACAAACCTGAACGACATAAATATTTAAAAACGAAAA
CCCAATTTCTTCTATATAAAAAAGATCATGAGATTAAAACAAATTATCAT
AATAAATATGAAGAAAAAGATTTGTATAGTGCAATTTTAATTCCAGAGTA
TGGTTCGTGGATTCGTTTTGGTTTTCAAAAAAATATGAAAATTAATCCCT
ATAAATATCCAATTAAAAATCAAGAAGAAGAAATTGTCATTCAACTTGAT
AAAATTAATCAAAAACCAGTTCTTTCATTATTAAAAGAAATGGGCTTAAC
TGATTTAGAAATTTATCAAAACTTGCAATTTGCGGATTTCTTTTACTTTA
CTCAACCCTCATTAATTCAGTCAAAACAATTTCCTCAACCACTCTCACGG
TTTGATTTTGATCTAGAATATTTCAAAAATATTTCAGAGTTTTCAAGGAT
CTTTGACCCAAATTATTATCGATTAGGTAGAGTAGGGCGGGTTAAAATTA
ATAATCGTTTAAATTTACAGTTAAGTGAACGTCTTCAAATTATTACCTAT
GAAGATATTTTTGCAATTATTGATAAATTAATTAATTTAACACTTTCAAA
AGTTGTTCCCGATGATATTGATCATTTAAAGAATCGACGAGTACGCTCTG
TTGGAGAATTATTACAAAATTTATTTCGAATTGGGTTTCAACGTCTAGTA
AGAAAACTTCGAAATCAAACAAATAAAGTAGATTCAGGTTATCTATTAAG
TTTTAATATTGTCAATGCAACTATTCGTGAATTTTTTGGATCTAGCCAAT
TATCTCAATATTTAGATCAAACCAATCCTTTATCATCTTTAACTCATCGA
CGTCGAATTAGTGGCCTTGGGCCTGGGGGTTTTGACCGTGATCGAATCAG
TTTTGCTGTTCGTGACATTCACCCAAGTCATTATGGACGTATTTGTCCTA
TTGAAACACCGGAAGGTCAAAATGTCGGGTTAATTGCTTCTTTAACAACT
TGTGCCAGAGTTAATAAGTTAGGGTTTTTAGAAACACCATTCTGGCGAGT
AATTAATGGAAAAGTCATTAAAACGGGAAATCCAATTTATTTAACTGCAG
ATATTGAAGATTTGTATAAAATTGCACCAGCTGATATTGCAACTAATAAA
GAAAATTATTTAGTTAAAAACCTTATTCCAATTCGTTACAAACAAGATTT
TGTAAATGTTTCACCTTCGGAAGTAGATTTTATTGCTATTTCAACTGTTC
AAGTTGTATCCGTTGCTGCTTCTTTAATTCCCTTCTTTGAACATGATGAT
GCAAATCGTGCTTTAATGGGCTCAAATATGCAACGACAATCAGTTCCTTT
AATTTTTCCTCAGAAGCCAATTGTTGGGACTGGATTGGAAAATCAAATTG
CTATTGACTCAGGTATGACTTTAAATGCCCAGGTTTCTGGGATCGTTAGT
TCAGTCACAGCCAATAAAATTGTTATTCAAAATAAAGTTGGTAAAAAAAT
AATTTATAAACTTCAAAAATACTTACGATCAAACCAACAAACATGTATCA
ATCATCGTCCTATTGTTTGGAAAGGTGAAAAAATTAAATCTGGTCAGATT
CTAACTGATGGCCCAGCAATAACTAATAGTGAATTAGCGCTTGGACAAAA
TGTTTTAGTAGCTTATATGCCTTGGCAAGGTTATAACTTCGAAGATGCTA
TTTTAATTAGTGAAAGACTTGTATATGATGATATTTTCACTTCCATTCAT
ATTGAACGATATAAAATCGATATTGATCGAAATTCAGAAACTTCAGAACA
AACAATGAAAACGATTCCGAATTTAAGTTTGGCCGAAGTTAAGCATTTAA
ATAACGATGGAATTGTAACGGTTGGAACATTTGTGAAACCTGGAGATATT
TTAGTTGGAAAAGTAATTTCAAATAATACGGCAGAACAGTTACCAGAATC
AAAACTATTAAGAGCAATCTTTGGAGCAAAAGCGAAAGGAGTAAAAGATA
ATTCTTACCGAATGCCTGATGGTGAATATGGACGTGTTATTGAAACAGTT
ACTTTTAATCGACGTACAAAATTAACTTATAAATTTGAAAAAATTTATGT
TTTTATTGCTCAAATACGGAAAATTCAAGTTGGAGATAAAATTGCTGGTC
GACATGGAAATAAAGGAATTATTTCTCGAATTTTAGCCCGCCAAGATATG
CCATTCTTACCGGATGGAACCCCAATTGATGTTATTCTAAATCCATTAGG
AGTTCCTTCACGTATGAATGTTGGACAACTTTATGAATGTTTATTAGGAT
TAGCAGGTGATAAGTTAAATTCACGATTTAAAATATTGCCTTTTGATGAA
ATGTATGGATTAGAGATGTCACGAATTTTAATTAACAAAAAATTACGTCA
AGCATCAATTAAAAGGAATGAAAGTTGGTTATTTAATCCTTATGCACCTG
GGAAAATGGTTTTAATTGATGGGCGAACAGGAAAAGAATTTGAAAACCCT
ATTACTGTTGGAAATACCTATATGTTGAAGTTAATTCATTTAGTAGATGA
TAAGATTCATGCTCGAGCAACGGGACCTTATTCATTAATTACTCAACAGC
CGTTACGAGGAAAAGCTCAGCATGGTGGACAAAGATTTGGAGAAATGGAA
GTATGGGCATTAGAAGGTTTTGGAGCTGCTTTTACCTTAAAAGAATTACT
AACTATTAAATCTGATGATATGCAAGGACGTAATGAGACTCTTAATGCTA
TTGTAAAAGGTCAAAAAATTCCACAATTTGGAATTCCAGAATCTTTTAAA
GTTTTATTACAAGAACTGCGGTCAATTGGTTTAGATATGAGTACTTATAA
AATTGAAAACTTTAGCTCTTCTAAACGATACGAAGTTGAAATTAATTTAA
TTGAAAAATATAAAGCTTTATCAAAAACATTTTCACCTAGTTCAAGTATA
AATGATATTTCATTTTAACAATTATGATACAATCAACCAAAGAATTTAGT
TATATCAAAATAAAATTAGCTTCCCCATTTCGCATTTTACAATGGGCTAA
TAGAAAATTACCAAATGGACAATTTGTTGGAGAAGTTCAAAAATCAGAGA
CTATCAATTATCGAACATTTAAACCTGAGATGGATGGGCTCTTTTGTGAA
CGTATTTTTGGACCCAGTAAAAGTTTGGAATGTGCTTGTGGAAAATATAA
ACGTGTTCGATATGAAGGTTTAATCTGTGAAAGATGTGGCGTTGAATTAA
CAGAATCTAAAGTTCGTCGTCATCGAATGGGATATATTAATTTAATTTAT
CCGGTTACTCATGTTTGGTATATTAATAGTCGGCCAAACTTTATGGCACT
GTTATTAGAAATTGAGGAATCAGAAAAACAATTAAATACAACTTATAATT
TACATTCTGAAAAATGTCGAAAATGTAATGGCTTAAAATTAACAACTTCT
ACAGTTGTCGAATTGTGGGATGAAAGAATTAAACGGATTAAACTGGCTTC
ATTAGCTTATTTTATTGCGGAAGACGAAATTTCATTTTATGGTTTACATT
GGGATTTACAACAATATCGTCGAAGTCGTGAGTTAGGTTACAGTGGATAT
CCATTAAAACCTTATCCAAAACCTCAAAACCGAAGATATAATACGCCTAA
GTATTTATTACGAACAACGCCTAATTTTTTAATTGGAGCTCCACTAATTA
AACGAGAATTAGAAAAACTTAATCTACAATCTGAAATTTTCAGAACTCGA
TGTTTTGTGCTAGTTTGTACAAAGGTTTTAAATAAAGAAGAACCCCTTTA
TAATGAATCTCAATGGTTTAGAAAGTGGGAACAACAACGAATTTACAAAA
TTCGTGAACAGGCGATTAAACGAATTCGAATCTTAGAAAATTTAATTGGA
ACGGGATCAAGACCATCATGGATGATCTTATCCATTTTACCTGTAATTCC
TCCAGCGTTAAGACCGATGATTCAACTTGAAGGAGGTAGATTTGCAACGT
CTGATTTAAACGAATTATACCGACGCATTATTACTAGAAATAACCGTTTA
TTACGGCTTTTGGAAATTGATGCTCCTCAATTAATTATTCGAAACGAAAA
ACGGTTATTACAAGAAGCTGTTGATACATTGATTGATAATGGAAAACGTG
GAAAAATTGCTCTAAGTGCTAATAATCGACCATTAAAATCTTTATCAGAT
ATTATTAAAGGAAAACACGGCCGATTTAGACAAAATTTGCTTGGAAAACG
AGTTGATTATTCAGGTCGTTCAGTTATTGTTGTTGGTCCTAGTCTAAAAT
TAAATCAATGCGGTCTTCCTTATGAAATGGCTATTGAATTATTTCAACCG
TTTGTAATTCGAGAACTGATTAATCAAGGTTTAGCAAATAATATGAAAAT
TGCAAAAAATTTAATTCAACAAAATGAAGTTATTATTGAACCTGTTTTAG
AAAAGATTCTAGCCAATCATCCCATTTTTCTAAATCGTGCGCCAACCCTA
CATAGATTAGGAATCCAAGCTTTTGAGCCAATTTTAGTTCAAGGCCGAGC
TATTAAATTACATCCATTAGTTTGTTCAGCTTTTAATGCAGATTTTGATG
GAGATCAAATGGCCGTTCATGTACCTTTATCCTTAGAAGCACAAGCAGAA
TGTTATATGTTAATGTTAGCACCGTATAATTTTTTATCACCAGCTAATGG
AGAACCCATTATTATGCCAAGCCAAGATATGGTTTTAGGCTGCTATTATT
TAACTGTAAATAATATTAAAAAATTACAAGGCGCAAATCATTATTTTGCA
AGCTTAGATGATGTAATTTTAGCTTATAATCAGAATAAACTTGAAATTCA
TACTTTGATTTGGGTTCGTTATTCGGATCCAACTATTAAACTCTCAATTC
CTCAGAAAACTATTCGATTAGAAGATAATACTACTATTGAATATTATAAC
GATTGGCAAATACGACGAAATGAAGAAGGTGAAATTATTGTTCAATATTT
AAAAACGACTACTGGGCGAGTAATCTTAAATTACACCATTCAAAAAACAT
TAAATTTTTTATAAATTAACAATATAATTACTTTAAATCTATTTTATGAA
AAATTATACTTATCAAAATAGTTTAATTGGAAAAAAACAACTCCGTCAAT
TATTGGCATGGAGTTTTACAAATTATGATTCAATGCAAGCTTGTGCATTA
GCTGATGAATTAAAATATTTAGGCTTTCAATACGCAACTCAAGCAGGGAT
TTCTATTAGTATTGAAGACTTAAAGATTCCCTTTATTAAAAATGTTATGC
TTGAAAAAGCAAATCAAGAAATTCGAAATGCCGAAACAATTTATTTACAG
GGAAAAATTACTGATGTTGAACGGTTTCAAAAAATTATTGATACCTGGAG
TTTAACAAGTGAATCTTTAAAAGATCAAATTATTTATTTCTTTAAAAATT
ATGATCCTTTAAACTCAGTTTACATTATGGCTTTTTCGGGTGCACGTGGG
AATTTATCTCAAGTTCGTCAATTAGTTGGAATGAGAGGATTAATGTCTGA
CCCAAGTGGTCAAATTATGAATTTACCTATTAAAAAAAATTTTCGTGAAG
GATTAACAATCACTGATTATTTAATGTCAGGTTATGGCGCACGGAAAGGT
ATTGTTGATACAGCTTTAAAAACGGCAAATTCTGGTTATCTAACTCGTCG
ATTGATTGACGTGGCACAAGACATTTTAATTCGTGAAAAAGATTGTTTAA
CAACACATTCCTTTTTAGTATCTTTTTTAGAATCAAACTATAATGAAATT
GAAGAGAAAGTTATTGGACGTATTTTAAGCCGTCCAGTGATAAATTTAAA
AAATAATTATATTATTGCCCAAAAAAATACACAAATAACTTCTGATCTTT
TGAAACAATTTAAAGAGCATCAAATTACACGATTTTATATCCGTTCTCCA
TTGACGTGTAATTTATATCGGGCTATTTGTCAAAAATGTTATGGTTGGGA
TTTAGCTAATGAAAATTTAGTAGATATTGGCGAAGCCGTTGGAATCTTAG
CTGGACAATCGATTGGTGAACCGGGAACCCAATTAACAATGCGAACGTTT
CATACTGGTGGTATTTTTACTTCAGAAGCTCGACAACAGATCATTAGCCC
TTTAAATGGAATTGTTCAATATTATAAAACATTAAAAACGGTAGTTTTGA
GGACTAATCGAGGGGAAGATGTTTTAGTAACGAAAAACTCAGGTTCTTTA
GTTTTAATACCAGATAACTTGGACGAAAATATTGTAGAACTTGAAGTTTT
AAGGAACACGATTTTATTCCCTAAGAATAATCAATATATTTTAAAAGATA
CTGTTATTGGGGAATTAATTAATACCAATAAACAAACAAAAATAGAAATT
AAACCTATTCTAAGTGATACTTGTGGTGAAATCTTTATACCAACGTTAAA
ACAAGATATTAATATTTTAAATAATAATAAATTAATTTGGATTTTATCAG
GACAGTTTTATAATAGTCCAATTAATTCATTTCTAAATTTTTACCCGGAT
TATAAACTAAATAAACATAGCTATATTTTTCGAACAAAATTAATTAATCA
TTACAATGGAAATGTAACTTTTATGAATGATAAGGTTCATTTACCAAAAC
GTATAGTAAAAATTAAGAACAATAAATATTTTTTTAAAAATACCACTTTA
AGTGAAGTTAAAAGTAAAAATGATTTTAATCATGGTTTATTAGAAATCGA
AAATTTTAAATACTTAGTTAATATTGATCAAAAAAATAATCTAAATTATT
TGCAATTGAGTCGAACTGAAACTCTTGGAACATTGCTCACAAATACTTTT
CAAACCTCAACAGGTGGGACAGTTTATTATAATTTTAAAAATTTGCTTAC
TGATCGTTCTTTAAATAAAACAGTTCGGTATTATAATCGATCAAATCGAA
ATGAATTCTCTACTCCTATTACTGCTTCGCGAACTTTAATTTGGTTAGGG
GAAGAATTTCATGAAGTAAATTGTGAACCCAATATTCTTCTAGTCGAACA
CGGAGATTTCATTTCTAAAGGATTTGAACTAATTCCTAGTTTATTCTCAA
AAACTTCTGGACTTGTTCATATCATTCAAAAGAATAATGTTATTAAGACT
ATTATTATTAAATCTGGCTTAGTATATGAAGGCAAGAAATTAAAAAAAGC
AGTTAAAAAATTATATTATCCAGGTGAAACTATTTTCCCCAATGTTTTCA
TTAAAACATTGTCGTTTTGTGAATCCATAAATGGAAAAGCTGGTGATCAA
TTATTACTGCGACCGATTGATATTTATGAATTAGGTTATTCAAACTTAAA
TTTCAGCCCCAGTTGTCTTCAATCAAGCCAAAAATCAATCTTTGATTTAA
CGTTAAAATCAGTTTATTCTTATAAGCCAAATCAAATTATTAAAGGAACT
CGAGATTTAAGACTAATTTCTAATCTTTTAAAGTTTAAAACGAATCAATC
ATTTTGGAACAATATTAGAGTTGAATTATCAACAAATCGAAAATTAAAGT
ATGTGAGATTTAATTTTATAGAAAAACTTAATTTAACAAATTATATTCTT
CCAAGTTTACGTTATCAAAATATTCAATCTTGTTTTCTAATTCAACAAAA
ACAATTTGTAAGTAATTATACCACTTTAGGATATTTAGAATCAGTAATTC
CTAATTCATTGGAAATTGTAAAGATAAAAGTAAAAAAACAAAAAACAAAA
CAAATTTTCTTAATTTCAAATGATGATTGCTTAACAATTCAAAAATCTCA
GAAAATTAAGAAAAAATTAAATGATTTCATTGTTTCAAAAGATAATTTGG
CACAAATTGGTAAAATTATTATTGAAAACGAAAATTTTTTGACTATTCAA
AAAGGCCGACCTTATTTTTTCCCTAATTGTAAAAACGAAAATTTAAATTC
GACAACTAATATTCAATATAAATTAATTCCAGCCTCACGTATTTCTTCTA
ATTTTAGGACGAATCGAGAAGTTTCTTTAAAATATCATAACATTGTAAAA
TTATCAGTTCAACGACCTTTTAAAACAAACTTAATTTCGGTTCAAAATTA
TAGTATTAAATCTGAGTTTTCAAAATTATTCATTAAAAATAATGGTAAAT
TATATAGTTGTTTAGTTCCTCAATTTTTTAAAAAGTTTAGAATTCGTGAC
AAACAGCTCAATTCAAAAACAAACCGTCTGCTTCGATCAGACTCTTCAAA
TAAATTTGCAGGTAAAAAACTTGGAAAAACTTTATTAATACAAAGTTCTG
ATATTTTAGAAAATTCAAATAAAAATCAAAGAACAAATTCTTGGGATTCC
GAATTAACACTATTAAAGTTCGTTGAACAGCCTTTTATAAAATCAACTAA
GGCTATTGGTTTATATTCCATTACTGAAGATTACTTTGAGCAAGACGTAA
ATAGTGTTTTTTGTAAAAATACCGAATTTATTGAAGCAGGTAAAACTATT
GGCTTATTAAATTTAGAGAAAGAAATCACGGGTGATATTGTTCAAGGTTT
ACCAAGGATTGAAGAAATCTTAGAAGCTCGTAAAAAAAATATTGTCATGA
AACGAATTCCAACTAGTCAAAAAAAAGGTCTTTTAATCCAAAAAACAAGT
TTAGATACTAATTTTGAATTTAAAAAGTTAGGAACAACTATTCAAGAAAA
TGACAAAATTAACCCACATAAATTACTCAAAGTTTATTTTAATTACTATG
GTTCCATGAAATATTTTTTATGTGATCAAACTAAAAAATTTAAATATACT
CGTCTGATCAATAATTATGAAGGAAGTTACAAAAGTTTTAAAAAGATTCA
ATTATTTATTTTAAATGCCGTTCAATCCGTTTATCAATCTCAAGGGGTAA
CTATTAATGACAAACATTTAGAAGTAATTATCAAACAAATGACAACTAAA
GTTTTAATTACCTATGAGGGTGAAACTCCTTTATTAAGACGAGAAGTTGT
TGACTTATATCATATTGAATATATTAATCGAATCATTGAAATGGAATGTA
AACAAACTGCATGTTATATTCCACTATTATTGGGAATTACTAAAGCTGCT
TTAAATAATCCTAGTTTTATTTCGGCAGCTAGTTTCCAAGAAACAACTCG
AGTTTTAACAAAAGCTGCTATTGAAGGTAGAATTGATTGGTTACGTGGTC
TGAAAGAGAATATTATTATTGGTCATTTAATTCCATCTGGAACAGGTGCT
CAAAATTATCGGAATTCATTTCAAAAGTCGTTTTCAAAAAATCAAGTAAT
TCCTTCCAATTATGAAAATTTTAAAAACCGTTCTCGAACATCTGGACAAG
TTCTATAAAATTTGATATATTTAAGAGTATATCTCTATATATATTTCATT
AAGTACTTTAAATTTTTATGTCTGATATTAGTTTATCACAATTATTAGAA
GCAGGTGTTCATTTTGGTCATAAAGCATACCGCTGGAATCCTAAAATGTT
CCCTTATATTTACAGTGAAGTAAATAATATTCACATTTTGGATTTAATTC
AAACAGCTACGTTATTAAAAGCTGCTAATAACTATCTTGAATCAGCAGCT
AGTGAAGGAAAAACATTTTTATTCATTGGCACAAAACGCCAAGCCACAAC
ATTGATTGCTCAAGAAGCAAAACGCTGCAATTCTTATTATGTTAATCATC
GTTGGTTAGGAGGCATGTTGACAAATTGGTCAACTATTAAAGATCGTATT
AAACGATTAAAAGATTTAGAAAAACAAGAAGCCGATGGGACTTTTGAATT
GTTAACAAAAAAAGAAGTTGCAATTCGTAGAAAAGAACTATCGAAATTAC
GAAAACATTTAGATGGAATTAAAAGTTTAACCGATGTTCCTGATGTAGCT
ATTATTATTGATCAGAAACGAGAAATGACTGCGGTTTTAGAATGTCGAAA
ATTAGGAATTCCAATTGTTTCAATTTTAGATACAAATTGTGATCCGGAAT
TAGTTGATATTCCAATTCCTGGGAATGATGACGCCGTACGTTCTATTAAA
TTAATTCTAAATTCTTTAACAGCTAGTATTTTAAGAGGTCAAGCACAAAT
TAAATAATTATGTTGAAATGATAAGTTGATTTAAAAAACTTATCATTTCA
ACATAATTATTTAAGTTTAATAAAATTGAGTACTTTAAAGCATTACTAGA
TTAAAGTCAAATCTATTGAAGTCTTTATTTTTTATGTATTACACTCCTAT
TTTATTTATTTAATTTATTTCAATGTTACTAAAAGATTTAAAAATGAATG
ATAGAAAATGTTTAAAAAATGAATCATTTGTTTGGATAACATGTTTTTGA
ATTAATTGTTTCAAAAATTGTCTTTTCTGAAGCTAAATTTAAGAAGAGTT
AAATTTTTTCATTATTTGATTAAGAAAGCGGTGACTCTTGAAAATAAACA
GTGAGATCTTTGTCGTTCATGATTAGAGCGATTTTTAATAAAAATATAAC
TATTATAAGAATGTTCTATGATCCATATCATGGTAACATTTTGAATTAGC
TTTTCCAAAATAGAAATACTAAGATTTAGAATTAATAAAAAATAATAAGG
CTAATTTAAATCTATCTATTAGTCTATAGTAAGCCTCGTTAATGGCTTTG
TTAATTAAATTTACTATGTTAGAAGTTAGAATTAAATTTTTAATATAAAA
AGTATAGCTATTAAAATTAATAGCTATACTTTTTATATGCTCAGATAATT
TTAATTCTTGAAATTAAAATTAATAACGACCGCCTTCTGGATTAGCTTGT
ACACTGTAAGATTTAATAGTGTAACGAATCATACGACCTTGAGCTTCACT
ACGCTCTAAGTAGAAACCAGGTTCACTAGTTGGACGGTTAACAATAAATG
ACATAACACAACTTTCTGTACCGTAACTTGCATCAAATGCATTTAAACGG
ATGTAGCCAGCTGCACATGATTTACGAGCTTCACGTAATTCGAACATTAC
AGACGCTGGATCTTTAATATCGAATAACGGTAAACCCCATAATTCCCAGT
AATTGTTACGTGGGTGTGGATCATCTGTCCATTCAACGTTCATCGCCCAA
CCTTTGTTGATTGCGTACGTGATTTGTTTTTCAATTTGTTGATCAGTTAA
ATCTGGTAAGAACGAGAAACAACCTTGTGTAAGTCTCACTATTCAAATAC
TCCTTTAATTTTTTTAAAAGTAACTTATTATACGTTTGCTGTTGGTGTTT
CAGCGAAATCAGCTGTATCTGTAGAAGTGTAGTTGAAACTAATATCTTTC
CATAAATCTAAAGCTGTTTGTAATGGACCACATGTTTTAGCAGCATTACG
TAAAATTTGTGGACCAACTTCTTGGTTGAAGTAGTCTGCACCTTCGTTAC
GAGCTAAAACCATTGCTTCTAAAGCAACACGGTTAGCTGTAGCACCTGCT
TGAATACCATCTGGGTGACCAATTGTACCACCACCGAATTGTAATACTAC
ATCATCACCTAAGTAGTGTACTAATTGGTGCATTTGACCACAGTGGATAC
CACCAGAAGCAACTGGCATACAACGACGTAAACTAGCCCATGGCATTTCG
AAGAAGATACCGTAAGGTAAGTTAACGTCTAATGATGTTAAACGTAAAAT
GTCGTAGAAACCTTTAATCATTAAAGGATCACCTTCTAATTTCCCTACAA
CTGTACCAGCGTGGATGTGATCTACACCAGACATACGCATCCATTTACAG
ATTACACGGAAGTTAATACCGTGGTTTTTTTGACGAGCGTAAGTTGAGTT
ACCTGCACGGTGTAAGTGTAATAACATGTCATTTTTACGAGCCCATAAAG
CAATACTTTGGATTGCTGTGTAACCCATAACTAAATCGATCATCACAATT
ATAGAACCTACTTCTTTAGCGTACTCAGCACGTTCGTAAACGTCTTCCAT
TGTAGCACCTGTAATGTTTAAGTAAGAACCTTTAACTTCACCTGTTGCAG
CTGCAGCACGGTTAATACCTTCCATACAGTTTAAGAAACGCTCTCTCCAA
CGCATGAATGGTTGTGAGTTAATGTTCTCATCATCTTTTAAGAAGTCTAA
ACCACCTTTTAAACCTTCGTATACTACACGACCGTAGTTTTTACCTGATA
AACCTAATTTTGGTTTTACTGTTGCACCTAATAAAGGAACACCATATTTG
TTTAAACGTTCACGCTCTACAATGATACCTGTTGCAGGACCTTGGAATGT
TTTTAAATATGAGTGAGGAATACGCATATCTTCTAAACGTAACGCAGAAA
TAGCTTTGAAACCGAATACGTTACCAATGATAGATGCTGTTAAGTTAGCT
AATGAACCTTCTTCAAATAAATCACATTCATATGCGATAAATGCAAAATA
TTGATCAGGTGTGCTTGGAACTGGATCTACACGGTAAGCTTTTGCACGGT
AACGGTCACAAGCTGTTAATAAATCAGTCCATACAACTGTCCAAGTTGCT
GTAGAAGATTCACCTGCTACTGCTGCTGCTGCTTCTACTGGATCTACACC
TGGTTGAGGTGTAATACGGAATAAAGCAAGAACATCAGTAGTTTTTACTG
CGTATGAAGCATCCCAGTAACCCATTTTAGCGTAAGGGATTACACCAGAT
TCGTAACGGTCACTTTTAATTCGAGTCCGTTCTGATACAGATTGAGACAT
TGATTTCTCCTTAGAATAAAAAGGCAATATATAATAGATATTTAACTAAT
TTTTATCTAAAATTAGTTCTGTCGGTTGAATTTTAGTAAAATTAATTAAC
AACCTTAACGTTAATTATAATCTGTTTTTATTCCTATATATATATTTATT
TAATTTTATTTATTTATAACTTTTTAGAATAAAACTATAAAATTTTATTT
TAATAATGCAAGATCTTTAAAAAAAGTTTTTATAATAATATAATAGAATG
AAGAAATAAAATTGAGATTTATATATATATATTTCCCAAATGTAATAATA
AGATAAAATTAATTTACGAATTTTAATTTTCTTATGATTTGAAAAACCTG
AAACATAAATTTATTTTTAAAATCATTATGATTAATCAATCAAATAAAGT
TTTGAATACAAATATAACGAAATTAGTAAATAAAACTTATCAATATGGAT
TTTCAACAAAAATTGAAAAAGATATTATTGAAAAAGGATTAAATGAAAAC
GTTGTTCGTTTAATTTCAGAGAAAAAGAAAGAGCCAGCTTTTTTACTAAA
TTTTCGCTTAAAAGCTTATAAAAAATGGCAACAAATGAGCGAGCCAGAAT
GGCCTTATTTAAAATTTCCACAAATTAATTATCAAGAAGTAACATACTAT
TCAGCTCCTAAATCTCAAAAAAAACTTAAAAATTTAGATGAAGTAGATCC
TGAATTACTAGAAACATTTGAAAAATTAGGTATTTCGTTAACGGAACAAA
AACGTTTAGCAAATGTTGCAATTGATGCTGTTTTTGATAGTGTTTCCATT
GGAACAACTTTTCAAAAAGAATTAAGTAAATATGGAGTTATTTTTGCTTC
TATTTCAGAAGCTATGCATAATTATCCAGAACTCATTGAAAAATATTTAG
GTTCTGTTGTGCCAATTGGTGATAATTATTTTTCTGCGCTAAATTCGGCT
GTTTTTACGGATGGATCTTTTTGTTATATTCCACAAGATACGAAATGTCC
ACTAGACCTTTCGACTTATTTTCGAATTAATGATCAAAATGCCGGGCAAT
TCGAACGTACCTTAATCATTGCAGAAAAAAATAGCTATGTAAACTATTTA
GAAGGATGTACAGCACCTCAATACGATACTAACCAATTACATGCAGCCAT
TGTCGAATTGATTGCATTTGAAAATGCAACTATAAAATATTCCACTGTTC
AAAATTGGTATGCTGGAGATGAATTTGGAAGTGGAGGTATTTATAATTTT
GTCACAAAACGAGGGCTATGTGCGGGAACTAACTCAACTATTTCCTGGAC
ACAAGTGGAAACAGGATCTTCCATTACTTGGAAATACCCTAGTTGTATTT
TAATGGGCGACAACTCTCAAGGAGAATTTTATTCCGTTGCTTTAACAAAT
AATTATCAACAAGCTGATACTGGAACGAAAATGATTCACATTGGACAAAA
TTCTCGGAGTCGAATTATTTCAAAAGGTATTTCAGCTGGAAAATCCAAAA
ATAGCTATCGCGGATTTGTGAATGTAACAAATAAAGCCATTGGCGCAAGA
AATTATTCTCAATGTGATTCATTATTAATTGGGAATTCTTCAAATGCAAA
TACGTTTCCATATATTTCTGTTCAAAATTCAACAACCAAAATTGAGCATG
AGGCCTCTACTTCAAAAATTGGTGAAGAACAAATTTTTTACTTTTTACAA
AGAGGAATTGAATTAGAGAAGGCTGTGGAATTAATGATTAGTGGATTTTG
TCAAGAAATCTTTACCAAATTACCTCTCGAGTTTGCTGCAGAAGCTGATA
AATTATTAACGTTAAAATTAGAAGGAAGTGTTGGATAATGACTTTAAGTT
CTCCTCTTTTAGAAGTAAAAAATTTACATGTTTCAATTAATGACAATGAA
ATTTTAAAAAATTTAAACTTAAAAATTAATAAAGGTGAAATTCATGCTAT
TATGGGGCCAAATGGTTCTGGAAAAAGTACTTTTTCAAAAGTTTTAGCAG
GGCATCCAGCGTATTCTGTCTTGAATGGTGATATTTTATTTAAAGGAGCA
AGTATTTTAGAATTGGAACCAGAAGAAAGGGCACATTTAGGGATTTTTTT
AGCCTTTCAATATCCAATTGAGATTCCTGGCGTAAGTAATGAAGATTTTT
TACGCTTAGCTTATAATTCAAAACAAAAATTTTATAATAAACCAGAAATT
GATCCAATTCAATTCTTAGGAATTATTAATGAGAAATTAGCTTTAGTAGA
TATGTCTCCTACTTTTTTGAGTCGAAATGTGAATGAAGGGTTTTCGGGTG
GAGAAAAAAAACGTAATGAAATTCTGCAAATGATTCTATTAGATTCAGAA
CTGGCAATTCTAGACGAGACGGATTCTGGATTAGATATTGACGCCCTAAA
GACCATTTCCAGCGGAATTAATACATTTATGAACTCTTCAAAATCTATTC
TTTTAATTACTCATTATCAACGTTTACTAGATTATATTAAACCAGATTAT
GTTCATGTCTTTCAAGATGGAAGGATCATAAGAACTGGATCTGCCGATTT
AGCTAAAGAATTAGAGAATAAAGGTTATGAATGGCTAAAATAAAACCAAA
GCATTTTTATAAAAAACTCCCTAAAACTATTTAAAATTGTTTATAATCTA
ATATGTTCCTGTATATTTTTTAATATTGGGTAATTTACTAAATTAGTTAG
ATTTTATGTACCCAGAAATTTTTTATTCAAATACGTTTACACTTTTAGCG
GATGCAGGAGTTGGAAAACATTTTTACTGGGATCTTGCAGGGTTTTTAGT
ACATGGTCAAGTTCTTGTTGTTCTTTGGTTTGTAATATCAATTTTAGTAT
TACTATCTATTTTAGCAACATCAAATGCAGAACGAATTCCACATGGTTTC
CAAAATTTTATGGAAGCTGCTGTAGATTTTGTTACAGACATTGCTAAAGA
TCAATTAGGTGAAAGTTTTTATAAAGAATGGATCCCATTCGTTGGAACGT
TATTCTTCTTTATATTTGGCTGTAATTGGGCCGGTGCCGTAATTCCTTGG
AAATTAATTGAATTACCAGAGGGGGAATTTGCCGCTCCAACAAATGATAT
TAATACAACAGTTGCATTAGCGCTATTAACATCATTTGCTTATTTCTATG
CAGGTTTAAGTAAAAAAGGATTTGGATATTTCAAACGTTATGTTCAACCT
ATTCCACTTCTTCTACCGATTAACATTCTAGAAGATTTTACAAAACCATT
ATCATTAAGTTTCCGGTTATTCGGAAATGTTTTAGCAGATGAATTAACTA
TTACTGTATTGACATCATTAGTTCCATTGGTAGTTCCATTACCAATTATG
TTATTAGGTATTTTTGCTGGTTCAGTACAAGCGTTAATTTTCTCAACATT
GGCAGCTGCATATATTGCAGAAGCTCTTGAATAACTTTTTTTGCTAATCT
CAATTAGATTTTTTAAAAATTATATACATATTTACAACTGAAAATTTATT
ATGGATTCTATTATTGCTGCTGCTTCTGTTATTGCTGCTGGTTTAGCAAT
TGGTTTAGCTGCGATTGGCCCAGGTATTGGTCAAGGTACTGCTGCAGGTC
AAGCTGTTGAAGGTATTGCACGTCAACCAGAAGTTGAAAACAAAATTCGT
GGTACATTATTATTATCATTAGCGTTCATGGAAGCGTTAACAATTTATGG
TCTTGTTGTAGCTTTAGCTTTATTATTTGCTAACCCATTCAACAACTAAT
CAAACAATTTCAACTTCGAATCTTGAAGTGAAAACATTTCATTAGTAAAA
GCTTTTTATCTTTAAAGAGCTTTTACTAAATCCTTTTAACTCTATAGTCG
AACATATAGATTTTATATGATTAATTTTTCAATATTAATTTCAAGTTCAG
ACGTTAGTGGTCCTGGTGGATTATTTGATCTTGACGCAACTTTACCGTTA
GTAGCAATTCAATTTTTATTATTAATGGTTATTTTAAATATTATTTTATA
TAACCCTTTATTAACAATTATTGAAGATCGTAAAGAATATATTTTAACAA
ATCTTAGTAAAGCGTCAGAATTACTAGCTGAAGCCAATCAGGTGACGACA
CAGTATGAACAAGAATTAGATAACGTACGTAAAGAAGCCCAATTAGAAAT
TACAAACTCACAAAAAATTCATAAAGAAATCTTAGAAGTTGAATTAAATA
TTTCTCAAAAATATATTGATAATTTATTAGATACTATTACAAAAGATCTT
CTTGCTAAAAAAGAGATTGCTCTCAATAGTTTAGATGAGATTGTTCAATC
ATTATGTTCTACTATTGAAACAAAACTAGCAATTTAAATTTTTTGTCAGA
CGTAATTTTCCTTTTTATAAGTGAACAGTTTAAATAAAAACTAGAAAATA
TGGAAAATTTTGATCAAATTTTTACATTACTTGCCGAACACGAAGGTATT
AGCTTAAATACAGATATCTTAGAGACAGGCTTATTAAATATTATTGTATT
AGTTGCAATTTTAGTTTATACAGGCCGAGATTTTTTAGGGTCATTACTAG
AAGAGCGAAAAACAACAATTGTAAAAGGTGTTCAAGATGCCGAAGATCGT
TTAAATGAAGCACAAAAACGTTTAGACGAAGCACAAAAGCAACTAAATCA
GGCAAACTTAGTGATTAGTGAAATCAGAAATGAAACAATCGCTACTAAGA
AAACTTTACTTGAATCAGATGCATTTCAGGCAAAAAAAGATCTAACGATT
CGTTTCGAACGTGCATTAGCAACTTTTAGATCAAAAGAACGTCAAATTTT
TGTTGAAATTAAGCAACAAATTATGTCTCTTGTATTACAACGAACAGTAA
GTCGTGCACAAGAAACATTTAAATCACAAGAACGTGCAACTGCTCTAATT
AATGAAACTATTAATAAGTTAGAAGGAGATTTATTATGAGTAATCCATTA
ACAGCAAAAGCTGCAGTTCCGTATGCACGTGCCTTATTTGACTTCTCTGT
TGAGAAAAACATTATGCATCAAATTACAGCAGATTTTCAAAATTTAGATG
TTTTTCTTGATGAAGCATCAGAATTAACTGATTATCTAAGTAATCCTGTT
GTGAGAGCATCCGCAAAACGCGAAATTCTCGAGAAAACAGTAAAGTCACA
AATTAATACAGAAACATTTAAATTTTTAATGATTCTTGTAGAACGTGACC
GCATTAATTTATTACGTGCTGTAATTAATAACTATTTAGAATTAGTTTAT
CAAACAGCTTCAATTAAGATGATTGAAGTTTCAACAGCATCTAGTTTTAC
AAATGCACAAAAAAACTCATTAATTGAAAAACTAAAAGAATTAACAAATG
CCCGTGAAATTCGTTTAGTAATTAATGAAGATCCAAGTTTAATTGGTGGA
TTTTTAATTAAGACTGAGTCAAAAATTATTGATTTTACTGTTAAAAATCA
ATTACAACAATTAGCAAAACACTTGGATACTGTTTTAGAAATTTAACTAT
AAAAAACTTTATTAACTTTTTATATTTCAAAAAAATAATACAATGATAAA
CATTCGTCCAGACGAAATTAGTAGTATTATCCGTGAACAAATTGAACAAT
ATGATCAAGATGTTAAAGTAGATAATATTGGTACTGTTTTACAAGTTGGT
GATGGTATTGCTCGAGTTTATGGTCTTGACCAAGTAATGAGTGGTGAACT
TGTAGAATTTGAAGACAAAACAGTTGGTATTGCCCTAAATTTAGAAAATG
ATAATGTTGGGGTTGTATTAATGGGTACTGGTCGTCAAATTCTAGAAGGT
AGTACTGTAAAAGCAACAGGTCGTATTGCTCAAGTTCCAGTAGGAGAAGC
ATTATTAGGTCGTGTTGTAAATGCTTTAGGTGCTCCAATTGATGGAAAAG
GTGAAATTGCAACTACTGAAACTCAATTATTAGAAGCAATGGCACCAGGT
ATCATTAGTCGTAAATCAGTATGTGAACCATTACAAACTGGTATCACATC
AATTGATGCTATGATTCCAATTGGTCGAGGTCAACGAGAATTAATTATCG
GAGATCGTCAAACAGGAAAAACTGCAATTGCTATTGATACTATCATTAAC
CAAAAAACAGAAAATGTTATTTGTGTTTATGTAGGCGTTGGTCAAAAAGC
TTCAACAGTTGCGCAAGTTGTAAATGTATTAGAAGAAAACAATGCCATGG
CATACACAATTGTTGTATCAGCTAGTGCAAACGATCCAGCTACGTTACAA
TATATTGCTCCATATGCAGGTGCTGCTTTTGCTGAATACTTTATGTATAA
AGGTAAAGCAACATTAGTTATCTATGATGATTTAACAAAACAAGCAATGG
CATACCGCCAAATGTCATTATTATTACGTCGTCCACCAGGACGTGAAGCA
TACCCTGGTGATGTATTCTACTTACATTCACGTTTATTAGAACGTGCGGC
AAAATTAAGTGATGCCTTAGGTGGTGGTAGTATGACAGCACTTCCAATTA
TTGAAACACAAGCAAGTGACGTTTCAGCGTATATTCCTACAAACGTAATT
TCAATTACGGATGGACAAATCTTCTTATCGAATGATTTATTTAACTCTGG
TATTCGTCCAGCAATTAATGTTGGTATTTCAGTATCACGAGTAGGTTCTG
CTGCTCAAACAAAAGCAATGAAAAAAGTTGCAGGGAAGTTAAAGCTAGAA
TTAGCTCAATTTGATGAATTAGAAGCATTTTCTCAATTTGCGTCTGATTT
AGATGAAGCAACTCAAAAACAATTAGCACGTGGAACACGTTTACGTGAAG
TTTTAAAACAGCCACAAAGTACTCCATTATCTGTTGCTCAACAAGTTGCT
CTAATCTACACAGGAATTAATGGTTTCTTAGATGATTTACCTGTTGCAAG
TGTGAAAAAATACTGTGCAAGTTTAATTTCATACATTGATTCATCGAAAA
AACAATATACTGAAATTATTTCTTCAACAAATCAATTTACAGATGAAGCA
GAAGCTTTATTAAAAGAAGCAATTGCTGAAGCAAAAGAATTATTTGTAAA
ATAAAAATAACAAAGATAGGTTCAATTATTCTTATTACTAAATTTAGTAA
TAAGAATAATCTTAGAGAATTATTTTATTTTAACGTTTAGCTGGTAAAAT
TGTGTATTGTTTTACTAACTCTCTAAATTCGTCTCCAGTAAGAGTTTCTG
CATCTAATAGTTTTTCAACAATTAAATCAATAATTACTCGATTGTCTAAA
ACAATTTTAGTCGCTACTTGCTCACAATGTTTTACGATCTTACATACTTC
TGTATCAATTCGATCACTAATGGCATCTTCATTTCCACCCATGAAAATTT
GTTCATTATTATTATCTTCTAATGCAATGGGACCAATACTTGACATACCA
TATCGTGTTACCATTTGACGAGCAATATTTGTTACTTGTTGTAAATCATT
ACTTGCGCCTGTTGTAATTTCAGGGTCTCCAAAAACAACTTTTTCAGCAA
CACGACCACCCAAAGTAGTAATAATACGAGCTAATAATTCAGAACGTGAA
ACTAGCATTTGGTCTTCTTCTGGTGCAAACCAAGTTAAACCTTTTGCTCC
TCCACGAGGAATTAAAGTTACTTTTTCTACATCATCATGGTTTTCTAATA
ATGATCCAACAATGGCATGTCCTACTTCATGATACGCAATTAATTTTTTA
TTTTTTGTATCTTCCATAGCAGCACCTGCGATTCCCCCAATGATTCGATC
AGCAGCTTCATTCACTTCATTTTTACTAATTGTGGTTTTTTTGTAACGAG
TTGCTAAGATTGCAGCTTCATTTAATAGGTTTGCTAAATCAGCACCTGAA
AATCCTGGTGTTCGATTTGCTAATTGAACTAATGAAACATCTTGACTTAA
AGGTTTGTTACGAGCATGAACTTTTAAAATACCTAATCGTCCTAAACGAT
CTGGTAAACCCACTGTAATTTGTCGATCAAAACGACCAGGACGTAATAAG
GCTGCATCTAAAATATCTACCCTATTTGTTGCCCCTACAACAATAACCCC
TTTATTTTCTTTAAATCCATCCATTTCTGTTAGAAGTTGATTTAAAGTTT
GTTCTCGTTCATCATTTCCACCACCAATTCCAGCTCCCCGTTCACGACCA
ACTGCATCAATTTCATCAATAAAAACAATACAAGGTGTATTTTCTGATGC
TTTTTTGAATAGATCACGAATTCGAGCAGCACCAATACCAATGAACATTT
CAACAAATTCTGAACCAGCTACACTATAAAATGGAACACTTGCTTCATTT
GCAATGGCTTTTGCTAATAATGTTTTTCCCGTTCCAGGAGGGCCAACTAA
CAGAACCCCTTTTGGAATTTTAGCTCCAACTAATGTATAACGTTCTGGTT
CTTTTAAAAAGGAAACAATTTCTTCAAATTCTGCTTTTGCTTCATCAATT
CCGGCAATATCATCAAACGAAATTCCTGTATCAGGACGTTGATCAAAGCG
GGCTGGTGATTTTCCTAAACTCATTGGAGATGAACCTGAGTTTTGTGAAA
AGTTTTCTGAATTTTGGAAAAAGAAAATTAAACCACCAATAAAAACTAAT
GGTAAAATTAAGTTGCTCGCAATTGTTACAAAAAGACTTTTTCGTGGCAT
TGGGTGAGCATCAAAATCAATATTATAGTCTTTTAACTTTTGAATCAGTT
GTGAGGCGCCTACTGGGATTTCTACTCGGATCGATTGTGGGCGATTCCCT
AATTCTGGGCTTGATGCTAAGACCATAGCATTTCGACTATTATCATATAA
ATCAACTTGTTTAATCCAGCCTAATTCTAAATATTCTAAAAATCGACCAT
ATGTCATTCTTGAACTACTAGAATTTGCATTCATTTCTGGGGTTGATCGA
TTTGAATTTGAAGTCTCTAAAATATTTGTTACATTTGATACACGAATACC
TATAAAGATAAACGCTGATATTACTAATCCGATTAGGATTTTTTTGATTG
TATTACGATCCATACTTCTTCTATTTTGTTTTATATAAGTTTATTCTTAA
GAACATAATAACATATTTTTATTATTGAATCCAACAGTATTTAAAATTTT
ATTGTTAATAATAATAAACTTTAGTTAAAATAAGAAAGTAATAATTATTT
TTACATATTTTAATTTCAAGTCTTATGGTAGATAGAGGCGCAACTGTTCG
AATTCTTAGAAAAGAATCATATTGGTTTAATCAAACAGGAACTGTAGCAA
CAGTAGATCAAAGTGGAATTCGTTATCCAGTGGTAGTTCGTTTTGAAAAC
GTAAATTATAGTGGAGTTAATACGAATAATTTTGCATTAGATGAAGTAGT
TGAAGTAGAATCAGGAAAATAAAAATAGTCCGTTTTTATTCATCCTTTTG
AATGGAGATTTATAGATTCAAAAGGATGAATAAAATATTTTAGAAATACA
AATAAATATGAGGAAAAAACTTAAAAAGTTTTTTAGTTCTTCTCGTAATA
AACAAACCAATTAAATTATCTATTTTCACTATTTTTTTGTAGATTTAATA
AGGTCAATTTAACGCAACTTTATTCAATTCAAATATTTTAAAATAAATTG
GAATGAATTTTGGATTCTAACGACTATGACAAATATTGAAGATAAATGGA
AGTTGCGTTTCATAAATTAGGTAAAGTTTTGCATTAATTTTAAAAATTGA
TAGATGCTTACTTGATTTAAAGAATAAATTGGAATTTGCTTTTGTTTAGC
CAATTGTTTTAATTTTAAATTTTGTTTTAAATGTTTTTTTAAACCAATTA
TAAGACTTGCTTTTTTAATATCATTTGTTAAAGTAAAATGAATATTAACT
TTTTTCATTGCTTCTTTAATAAAATTATTTGAAAGAGAATATGGATAAAT
AATTAAAACTTTGGACGTAAAGTGTAAACTTTTTTGCTTTTTTAATTCGT
TTCTTTCTGACCAGCAAGGTTCTAAAGTAAATAAATTTTTGTTATAATTT
CGTAAACCTTTTCTAAAAGGGGTTGAATAAGCATCTGTTGAATAATATTT
GATTGTTACTTTATCTGAAAAGGACATTTGTCGTTGTTGCTCATTGTCAT
ATAGATTACGAAGTAATAAATCAATTGATGAACTAACATTTTCATGTATA
GTCCATGATTTTAGAGCATTAATTTCAATTACATGTTCAAAAGTTGGGTA
GGACTTTCGTTCTAAAATACTTTTTTGGGTTCCACGTCGTTTTGCTTCTT
CATCACTTAAAGTAACATATTGAATTCCCCCAATTAAGTCAGCGAGTGAT
GGGTTTTTAATCAAATTTTCTAGACAGTTTCCATGCGTTGTTCCGATTAA
TTTGACACCTTTTTCAGCTATTGTTCGAGCTGCTAAAACTTCAAATTCTG
TTCCGATTTCATCTATAATAATTACTTGAGGCATATGATTTTCAACAGCT
TCAATTATCACTTGATGTTGTAATTCCGTTTTTGCAACCTGCATTCGTCT
TGCACGACCAATCCCAAAATGCGGAATATCACTATCACCGGCAATCTCAT
TTGATGTATCGATAATTATTACTCTTTGTTCCATTTCATCAGATAAAACA
CGAGCAATCTCACGAATAATAGTTGTTTTACCAACACCAGGTCTCCCAAG
AATTAAGATTGATTTTTCTGACTCCAGTAAATCTCGAATAAGAGAAACAC
TTCCAAAAATTGCACGGCCAATTCGACATGTTAACCCATTAATTAAGAAT
TGCCGATTTCGAATGCAGCTGATTCTATGTAATGTTCTTTCGATACCTGC
ACGATTTTTATTACTAAAATTGCTAATTCTTTGGGTCATATAATCTAAAT
CTTGCCAAGAAATAATCTTTTGAGATAAATATTCAGGCCCATAAGTAAAT
CGAGCTTCTGGACGACGACCAAGATCTAAAACGATTTCAATTAATTCATC
TCGATACCCATGTTGAGAGACATAATCTTGAAGAAAGAAGGGTAAATTTT
CAATTAGTTTGTCTAAATCATTGTCAGTAGTCATAGTGGTTTAAAGAAGT
ACAAAAGTTTAATTTAATTGACAATTAATTTTTAATTGTCAATTAAATTA
AACTTTAAAATTAGTTTGTCATCTCAATTAGTGATTTAAAAGTTGAACTA
TCTAAAATAGCAATTTGAGATAACATTTTACGATTTAAATCAATATTTGA
TTTTTTAAATTTGTTGATTAATTGACTATATGAAATACCATTTAATCGAG
ATGTCGCGTTAATACGACTAATCCAAATTCGTCTAAAAATTCTTTTCTTT
TGTTTTCGACCAATATATGAATATCGTAAAGCTTTCATCACTTGTTGATT
GGCAACTCGGAATAATACAGAGTGTGCACCTCTATAGCCACTTGCTAGTG
ATAAAACTTTTTTACGACGTTTTCGTGCAACATTTCCACGTTTAACTCTA
ACCATTTTTATTTATTTTGATTCTTAATTAATAAGGCAACATTAATTTAA
TTGCTGTTGTATCACTTGGTTTTACACAAAGAACTTGTGATAGTTTCCGT
TTTTGCTTATTTGACTTTTTCATTAATAAATGACCTTTAAAAGCATGACG
ACGAAGAAAGTTTCGATTCCCAGTAACTTTATATCTTTTTGCCGCAGCTT
TTCGCGTTTTTAATTTTGGCATAAATGTTTTGATGTAGTTTTTATTTCTA
TTAGAATTTTATCTTTTGCGTGAGTGTTAATTTTTGAGTCTCAATGATAA
AAATTTTTACTTTTTCCATAAAAATAAGTTATTAATCTTATGATAGTTAA
TCGGTTCTTTCTTGTCAATTTAAATTTCTTTTTCAAATTATTTCTTTTAC
TTTATGTTGAAACATGAAATTGAAAATAAAACTGCAAATGTAAGTTAATT
TTTAGAAGATCTTCCATATTCTTATATGTTCGTTAAAACTTATATCTTAA
ATGTAAAGTGATAATAAACGTATTATTTTACCTAAAGTTATATGGACTAA
TATAGTGAAGTCATTTGTCAAGTTTTGTAACTAATAGACATTTTGGAAAC
TTAAAAAATTCTTTTTAGAATTGTGTTAAAAGCTAAAATAGAAGTATTTT
TTTCTTTTTTTAAATTGTCTGACAAATAAATTCCATATTACTCGAATTTT
CCCAAATTTAATTTTTAAAATCTATTTGAAATTTATGGGTTGTCAAATTT
AGGCTTCGAGTTAACGATTTAGCAAATTTAGCACGAATAAGATTAATGGT
TTTCATAAGTCTCTAACGCCGGAGTGACTTGAATTGGTTTTTTGAAATGA
AGAAACAGAAGCATTAAGTTCCTTTATGGCAAAGAAAATTTTTAGTTTTA
TCTTTAAAAATTTGCTAATATCATGATCTTTTACTAAATATAAATTTTAA
CCCTAAGGAAATTTTTCTAGTTTTTTAATCTTTCAGTCAAAATTATTAAA
ATAAACTCATTGAAAAAGAAATAACTAAAGTGATAATTCGTAAAAATTTT
TAATATTACTTTCTCCAAGAATTAAAAATCTAAGTTGTTTTATTGCTATT
AAATTTAAGTTCTATACTGGGTTTAGAAATTTTTATTTTTTCAGTTCTTT
TCAACTCGTTCGTCTATTCGATGAATCTAACTGAAGTTTAGAAAACTAAA
TTATCTTTAAATTTAATACGAAAGAGTCTTTCAGTTTTCAAAGAATTGAG
AATAATTGATTGGTAAAAACCTTTTGTATTCTGAAAGAAAATAGTAAATC
TACTGATTATCTTTCACAATACGAAAGAATTTTTAGTTTTACTTAATCTT
TGTTTTATTGAACAATTCTAAAATTTAAATTAAAATTTTAAAGTTTTAAT
TATTCAATGAAAATAAATTTTTTATCGCTTTGATTATCCGGTAATATCAT
AACTAACTTTACAAGATACACTTCTCAAGAAGTTAAACAAAACAAATTTA
TGGACATTTTATGAGAGTTTGATCCTGGCTCAGGATGAACGCTGGCGAGA
TGCCTTACACATGCAAGTCGTACGAGAATTTTTAATTCAAGTGGCGGACG
GGTGAGTAACACGTAAGAATTTGCCTTTAGGAGGGGGATAATAACTGGAA
ACGGTTGCTAATACCCCATATGCTTTCGAGTGAAATGGAGTTTTCCGCCT
AGAGAGAAGCTTGCGGCTGATTAGCTTGTTGGTGGGGTAATGGCCTACCA
AGGCGACGATCAGTATCTGGTTTGAGAGGATGATCAGACACACTGGAACT
GAGACACGGTCCAGACTCCTACGGGAGGCAGCAGTGGGGAATTTTCCGCA
ATGGGCGCAAGCCTGACGGAGCAATCTCGCGTGAGGGATGACGGCCTATG
GGTTGTAAACCTCTTTTTTCAGGGAGGAACAAAATGACGTGTACCTGAAG
AATAAGCATCGGCTAACTCCGTGCCAGCAGCCGCGGTAAGACGGAGGATG
CAAGTGTTATCCGGAATCACTGGGCGTAAAGCGTCTGTAGGTGGTTTAGT
AAGTCAACTGTTAAATCTTGAAGCTCAACTTCAAAATCGCAGTCGAAACT
ATTAGACTAGAGTATAGTAGGGGTAAAGGGAATTTCCAGTGGAGCGGTGA
AATGCGTAGAGATTGGAAAGAACACCGATGGCGAAGGCACTTTACTGGGC
TATTACTGACACTCAGAGACGAAAGCTAGGGTAGCAAATGGGATTAGATA
CCCCAGTAGTCCTAGCCGTAAACAATGGATACTAGATGTTGAACAGATCG
ACCTGTGCAGTATTAAAGCTAACGCGTTAAGTATCCCGCCTGGGAAGTAT
GCTCGCAAGAGTGAAACTCAAAGGAATTGACGGGGGCCCGCACAAGCGGT
GGAGCATGTGGTTTAATTCGATGCAACGCGAAGAACCTTACCAGGGTTTG
ACATGATACGAATTTCTTTGAAAGAAGAAAGTGCCGTTTGGAACGTATAC
ACAGGTGGTGCATGGCTGTCGTCAGCTCGTGTCGTGAGATGTTGGGTTAA
GTCCCGCAACGAGCGCAACCCTCATTTTTAGTTGCCTTTATGGAACTCTA
GAAAGACTGCCGGTTATAAACCGGAGGAAGGCGGGGATGACGTCAAGTCA
GCATGCCCCTTACACCCTGGGCTACACACGTGCTACAATGGGTGAGACAA
TGAGATGCAACTCTGCGAAGACAAGCTAATCTATAAACTCACTCTAAGTT
CGGATTGTAGGCTGCAACTCGCCTGCATGAAGTTGGAATCGCTAGTAATC
GCTGGTCAGCTATACAGCGGTGAATTCGTTCCCGGGCCTTGTACACACCG
CCCGTCACACCATGGAAGCTGGTTATGCCCGAAGTCGTCACTCTAACCTT
TTTGGAGGAGGATGCCTAAGGTAGAATTAGTGACTGGGGTGAAGTCGTAA
CAAGGTAACCGTACTGGAAGGTGCGGTTGGATCACCTCCTTTTAAAAATT
ATTTTAAAAATTTGTGGTTGATGATTATAATAAAGTAAAAGAGGGCTATT
AGCTCAGTTGGTTAGAGCGCACCCCTGATAAGGGTGAGGTCTCTGGTTCA
AATCCAGAATGGCCCAACGGGGGTATAGCTCAGCTGGTAGAGCACCGCCT
TTGCACGGCGGTTGTCAGCGGTTCGAATCCGCTTACCTCCACATGAAAAA
AATAAGTTTATTTTTTTTAGACTCAAGGAAAAGTCTTAAATTCAAGGAAT
TAAGAGTTTATGGGGGATACCTTGGCATTCAGAAGCGATGAAGGACGCGG
TTACCGGCGAAACGCTTCGGGGAGTTGGAAACAAACTATGATCCGGAGGT
CTCCGAATGAGGAAACTTTTTATACTACTTATTGAATTCATAGATAAGCA
AGAGCGAACCTAGGGAACTGAAACATCTTAGTACCTAGAGGAAAAGAAAG
TAAAAAACGATTCCCTTAGTAGCGGCGAGCGAAACGGGAGAAGCCTAAAC
TTAGTTCTTTACTAAGGGTAGTGGGACAATTGTGAATCGATTAGGACAAT
TAGACGAATAAGTTGGAATCCTTAACCAAAGAGAGTGATAGTCTCGTAGT
CGAAAATTGAAATAATCAAATTGAATCCCAAGTAGCATGGAGCACGTGAA
ATTCCGTGTGAATCTGCGAGGACCACCTCGTAAGGCTAAATATTCCTGAA
TGACCGATAGTGAAACAGTACCGTGAGGGAAAGGTGAAAAGAACCCCGGG
AGGGGAGTGAAAAGAACATGAAACCATAAACTTACAATCAGTAGGAGGAC
GACTAAATCGTCTGACTGCGTGCCTGTTGAAGAATGAGCCGGCGACTTAT
AAGTAGTGGCAGGTTAAAGCAGAGAATGCTGAAGCCATAGTGAAAGCGAG
CCTGAATAGGGCATATGTCACTGGTTATAGACCCGAACCCGGATGATCTA
ACCATGGTCAGGTTGAAGCTTAGGTAATACTAAGTGGAGGACCGAACCGA
CTGATGTTGAAAAATCAGCGGATGAACTGTGGTTAGGGGTGAAATGCCAA
TCGAATTCGGAGCTAGCTGGTTCTCCCCGAAATGCGTTTTGGCGCAGCGA
TAAATGTTATAACTTAGGGGTAAAGCACTGTTACGTATGCGGGCTGGTAA
TTCGGTACCAAATCGTTGCAAACTAAGAATACTAAGTGGAAAGTTTATCA
GTGAGACTGTGGGGGATAAGCTCCATTGTCAAGAGGGAAACAGCCCAGAG
CACCAGTTAAGGCCCCTAAATAATTACTAAGTGATAAAGGAAGTGGGAGT
GCAGAAACAATCAGGAGGTTTGCTTAGAAGCAGCAATCCTTTAAAGAGTG
CGTAATAGCTCACTGATCGAGTAAACCTGCGCCGAAAATGTACGGGACTA
AGTAATTTGCCGAAACTGTGCGATATATTTGAAATATATCGGTAGGGGAG
CGTTCTGTTGTAGGTTGAAGTATTAGCGGAAGCGGATATGGACGAAGCAG
AAGTGAGAATGTCGGCTTGAGTAACGAAAATATAGGTGAGAATCCTATAC
CCCGAAAACCCAAGGTTTCCTCCGGAAGGCTCGTCCGCGGAGGGTAAGTC
AGGACCTAAGGCGAGGCTGAAAAGCGTAGTCGATGGACAACGGGTTAATA
TTCCCGTACCATTATTTATTGATAACGAGGGACGAAGAAGGCTAAGCTGG
CCAGATATTGGTTACTGGTTTAAGCGTTCAAGGTGTTGAGAGGCGGAGAA
AACGTCTTGAGCTGAGACGTGAATACGAGATGCTACGGCATTGAAGCAGT
GTATGTCAGACTTCCAAGAAAAGCTCGCAATGTCATTAAAATAAATAATG
CCTGTACCATAACCGACACAGGTGGGTAGGTAGAGTATACTAAGGGGCGC
GAGATAACTCTCTCTAAGGAACTCGGCAAAATGACTCCGTAACTTCGGGA
GAAGGAGTGCCTTATTTATAAGGTTGCAATAACAAGATCCAAGCAACTGT
TTACCAAAAACACAGGTCTCCGCTAAGTCGTAAGACGATGTATGGGGGCT
GACGCCTGCCCAGTGCCAGAAGGTTAAAGAAGTTGGTTAGCACTTGCGAA
GCTGATAACTGAAGCCCTGGTGAACGGCGGCCGTAACTATAACGGTCCTA
AGGTAGCGAAATTCCTTGTCGGGTAAGTTCCGACCCGCACGAAAGGCGTA
ATGATTTGGATACTGTCTCGGAGAGGGGCTCGGTGAAATAGACTTGTCTG
TGAAGATGCGGACTACCTGCACCAGGACAGAAAGACCCTATGAAGCTTTA
CTGTAACTTGAAATTGAAATTGGACTTTATTTGCGCAGTATAGGTGGGAG
GCGTTGAGTTTATTCTTGCGGGAATTTAGGAGCCATCAGTGAGATACCAC
TCTGGTAATGTTAGATTTCTAACTTTGTATCATAATCTGGTCAAAGAACA
GTTTCAGGCGGGCAGTTTGACTGGGGCGGTCGCCTCCTAAATGGTAACGG
AGGCGTACAAAGGTTTCCTCTGAACGTGTAGAAATCGTATCTAGAGTGTA
AAGGCATAAGGAAGCTTGACTGTGAGACTTACAAGTCGAGCAGGGACGAA
AGTCGGTCTTAGTGATCTGACGGTGCTGAGTGGAAAGGCCGTCACTCAAC
GGATAAAAGTTACTCTAGGGATAACAGGCTGATCTCCCCCAAGAGTTCAC
ATCGACGGGGAGGTTTGGCACCTCGATGTCGGCTCATCGCATCCTGGGGC
GGTAGTACGTCCCAAGGGTTGGGCTGTTCGCCCATGAAAGCGGTACGCGA
GCTGGGTTCAGAACGTCGTGAGACAGTTCGGTCCATATCCGGTGTAGGCG
TTAGAATATTGAGAGGAGCCTTCTTTAGTACGAGAGGACCGAGAAGGACA
TACCTCTGGTGTACCAGTTATCGTGCCAACGGTAAACGCTGGGTAGCTAT
GTATGGAGAGGATAACCGCTGAAAGCATCTAAGTGGGAAGCCCACCTCAA
GATAAGTATTCTCATCACGGAAGTGAGTAAGGTCACGGTAAGACGAACCG
TTTGATAGGCATCAAGTATAAATGTAGTAATATATGAGCTGAGATGTCCT
AATAGACCGAGGACTTGAATTTTTCTAGTTACTAGTGAGGAAACTCCTAG
TAACTTTTTGCTTTGGTGTTTTTAGTGTATTTAGCGGAACCACACTGATC
CATATCGAACTCAGTTGTGAAACGTTATAAATCGACGACAATACTTGGAG
GGGGACCTCCTGGGAAGATAGTTCAATGCCAAAGTTTTTACTCCGAAAAA
ACGAATAGAAGATTCCTTTCTTCAATTTTTCTTAGAAATAGGAATGAGCC
GGAAGGATCTACTTCCAGTCCTCCCAAAACTCCTGAATAGAAAGATTGGG
AAGTCTAAGATTAGGTTCAATCGAGGTTGGCTTTTTTTCCTTCAAATTAT
TGAAATTAAACAAGCAAATACTTCGATCGAGTTTTATGGGCTTCATGAAG
CCAGATTAAACCAGATACAAAAAATAAGATTACGAGATTTTCCTAACGGA
GAATTTTTAAGAATCAATAGAATCAATCGGAAGAACAATTCAATAGATTA
TCGGGTTTTCCCTAAGAATAGAGTAGCAGGGGTAGAATGAATGTAGAAGG
GCGTCAAGATCAAATATCTTTATAAATAAGCGTAATTTTGTATTTAAGAG
CACTTTGATATACTAGCCTTAGTGCTATCGGAAATGAACAGGTTTGAGTG
TAGAAGGTGGAAAATAAATTTTTGATTTCGATAGATAATTTTAAAATCAA
AAGAGTTGTTTTAAATCTATTGAACCTGCATAATGATGATAACGATTATA
GATTATTAATCTAAAAAACTATATTCATTATGGAAGCTAGAATTCAATTT
ATAAAAGGATTAGACGAAAAGGTTTTACCGGATGTTCGTCTAACCCGATC
GAGAGATGGAAGTACAGGAACAGCCACCTTTCGCTTTAAAAATCCTAATA
TTTTAGATAAAAATACGGCAAAAAATGGCGAAATTACTGGAATGTATTTA
ATTGATGAGGAAGGAGTTTTAGAAACTCGAGATGTAAATGCTTACTTTCG
AAATGGTAAACCTGAAATGATTGAATCTATTTATATTATGAAAAGTTCAA
AAGCCTGGGATCGATTTATGAGGTTTATGGAACGATATGGAAATAGCAAT
GGATTAATATTTACTAACGCAAGTTAACTACCTAAAAATTACAAAAATTT
AAACATGCAAATATCATTAAGATGGATTAACGAATTAATCAATTTAGAAA
GAACCGAATTAGATGATTTAATTGATAAATTAACTCTTGGTGGATTTGAA
GTAGAAGATGTTTTAGATGTTAAAGTCACAAAGGATCATGTAACTGCTTT
GGAAGTCTCTTCCACCGCGAATCGATCAGATAGTTTATCGATTCAAGG
TATTTCCTTAGAAATGGCAGCTTTGTTAAATCAAACTCCAAAAAAATTAG
CTTATACAGAAAAAATGTTTCCTTGGTTTAATCAACTTCAAAATCTGCCA
GTTAAAAATTTAGTCAAAGAAGATTGTTCAGGGTTTATTGGATTAATTAT
TGAAAATATTACGACTGTTAGCTCACCAAAATGGTTACAGCAAAAATTAC
TTGCTTCTGGTTTACCTATTCAAAATAATTTAGCCGATTTTCAAAATTAT
CTTGTCTTAGAAACCGGTTACCCTTTAGAATTTTATGATTTAGATCGCTT
ATATTCGAAATTAGACAATTATAATATTCACTTATCATTAAAAAATTCAA
CAACAGAGACTGTATTTTTGGCGAACAATGGAAAAGAATATTTGTTAAAC
GATTCAATTTCTCTTGTTTATGCTAATGATCTGCCAATTAGTATTGCTGG
AATTATTTCCAGTGCCACAAGTCAGTTTTCTAACCAAACGAAAACTTTAT
TGGTAGAAGCAAGTATTTTTAATGCGGCAAAAATTCGTCAGCAATCTAGA
CAATTAGGATTACAAACAGATCGTTCGTCTCGCTATGAAAAATCTCTAAA
AAATATCACTTTACTAGAATCAGTTTATCGTTTTGTCTCTTTATTACGAA
TTGCAAATCCTAAACTTAAATGTAAACTTCATACTATTAGTAAATTCAAA
AAGGAGGCACCAACCAAAATTACTTTAAATTATCAACGCATAAAACAAGT
ATTGGGGCCGATTAAAAAGTCAACAGCAATGAATTTTGCATATATAGAAC
CAAATGATATTACTAAAACTTTAAAACAATTACAATTTCAAGTAGTGTAT
GACAATACAAATTTGAAGTGGGAAATTCTAGTTCCAGCTTTACGAAAGGA
TGATATTGGTCGTGAAATTGACGTGATTGAAGAAATTGGTCGACTTTATG
GATTTAATAATTTTTTAACCCGATTACCAAATGTAAAAAGAATTGGGAAA
AAAGATTTTGATTATCAAACTCGTCAAAAATTGACTAGCGCTTTACTAGC
ATTAGGTTTTAATGAGTTAATTCAATATTCTTTAATTAAAAATGAAAGTT
ATTTTAAGAATGAGATTAACTTATTAAATCCTTTAGGAAAAGATTATTCC
CATTTACGCTTAAGTTTGTTACCGAATTTAATTAAGGCAGCGGAAGAAAA
TTTAAAAAATGGTAACTCGATGTTAGAAGGTTTTGAATATGGACATATTT
TTTCTACAAATTCTTCATCTAAAATCAAAGAAATAGAAATACTTGCTGGA
ATTTTTGGCGGAATAACACCAAAACAAAATTGGTCAGAACCCTCAACTGT
AGTTAGTTGGTTAGAAGGGAAAGGAAAAATAGAACAATTTTTTAAAACAC
TCAATATTTTTACGTATTGGAAACCTAGCCAACTGGTGCAAGAAAAAAAT
ATTTTTCATTCTTATTGTACTAGTGAGATATTTTTGTCCAACGGGCAAAA
AGTTGGTATCTTTGGTCAAATCTCACCAATATTAGCAAATCAAAGAAATT
TACCAGGGGAAACTTATTTATTTGAATTTCAGTTTGAAGTTTTGAAATCT
CAACTTCAACAAAATAATCTAACAATTTATCAAGAATATTCATTATATCC
CAAGATTATAAAAGATTTATCTTTCATTGTCAAAAAACCAATTTCGTTTG
ATAACATTCAGAAATTATTATATTTAAATGGAAGTTCTATTTTAAAAGAA
ATTCATTTATTGGATGAATATCATGGTAAATCAATTCCTGAAGACCATAC
AAGTTTATGTTTACAACTGATTTTTCAATCTGACGTAGAAACTTTACAAA
ATGAAAAAGTAGAAAAAATTATTGAGAATTTAACAAACATTTTAAAACAA
AAATTGAATGCTACCATCCGATTATAATAATGTTTCAACGGATAATTCTA
TAAATAATTATAGAATTATCCTCCTCCAACAATGGTAACAATTTCAATAT
AATCTTGATCGTTAATAAAAATCGTTTTCCACTTTTTTTTGTCACAAATT
AAATTATTATATTCTAAGACTAATAAAGAATCGTTAAAATTAAAATAGTG
AATTAGATCAAAAATAGTAAGTGATGCTGTAGTCGAGTATTGTTGACCAT
TGAGAAAGAAATTTGTAATTTTTGTCATATATTTCGAAATATTTTAAAAA
TACCCTAGACGTTGAAGGATAAAAACTGATAAAGTATTATTTAAAGCAAT
ATGGCGGGTGTAGCCAAGTGGTTAAGGCAGTGGGTTGTGGTCCCACCATT
CGCCGGTTCAAGTCCGGTCACTCGCCCTTATTGATATGTTTCTATCTTCA
GTACTTATAAACAATTATTTATACCGTAAATCTATTTTTATGTCACGTTA
TCGAGGACCTAAATTAAAAATTAGTCGACGATTAGGCACCTTACCAGGTT
TAACAACAAAAAAATCAAAAAAATTAAATCGACCAGGGAAGGACGGAAAC
TCCCCTGATATGAATAAAAAATTAACCGAATATGGGATCCGGTTAGAAGA
AAAACAAAAGTTAAAATTTAACTATGGCTTAAGTGAGAGTCAATTATTTC
GATACGTTAAAGAAGCTCGACGGAGAAAAGGTGTAACAGGTTTAATCTTA
CTTCAATTATTAGAAATGCGATTAGATACCATTTGTTTCAACTTAGGATT
TGCGAGCAGTATTGCGCAAGCTAGACAACTTGTCAATCATGGGCATATTA
CTGTCAATAATAAAGTTATTAATATTCCAAGTTTTCAATGTCGTCTCAAA
GATATTATTAGTGTCAAAGAGAAAAGTACTTCAAAAAACTTAGTCACAAC
TAACTTAAAAAATAATCAACGTAACGATCTTCCGTCAAATTTAAAATTTG
ATGTCAATTCTTTAACTGCAACTGTGTTAGATTATTGTAATCGAGACGAT
ATTCCATTACAGTTAGATGAACTATTAGTCATTGAGCATTATTCTCGCCG
TTAAACAAAGATTCAATTATCAATTCAACAAATTATTAATTTCTATATTA
TTTTATTTATGTTAAAACTAAGATTAAAACGTATTGGTAGAAAACGTTCT
CCTTCTTATCGATTAGTAATTATGGAAAATACAACAAGACGGGATGGGCG
TCCGATTGAAGAAGTTGGGTATTATAATCCAATATCAAAAAACTGTAAAT
TGGATTCTGAAAAAATTCAAAAATGGTTAAGTTGTGGAGCTCAACCAACC
GAAACTGTAGCAAATCTATTAAAAAAAGCAGATATTATTTAAAATAAAAA
TTTAACTAAAGACGATTCTAAAAAGTTTAAAAGTGTTATAATTAGAGTTA
AGTTTATTATTCATAAGATTCTATGTCACATTTCACATATATCAAGACTC
GTTTTCAGAATTTATTTTATTTAGAAAAAGCGTTAAATCGATTAAATATT
GCTTATAATCAAGAGGAACAAACAATCTCAAATTCCAGTTCATCTCAGAT
TAGTTTAACTATTCCTCAATCAAACGGCTATGATATTAGCTTTTGTTGGA
ATGGTCAAGAATATGATTTAGTTGCAGATTTAAGTTTTTGGAAACAAACA
CAACCTCATGAAGTTTTCTTAGATCAAGTTGCCCAACAATATGCTGGAGA
AGTTGTTATTGGTGAAAGTCAAAAGATTGGTTTCCAACCAGTTAAATATG
AACATAATTCTGATGGATCAAACACTATTGTATTAGAGCGTTGGTCTTAA
TCATAAAATGATTTTGCAAAAAAAATTTAAAGACAAAAGAATAAACGTTT
AAAATTATTTCAAACAGTTTTTGTCCAGTCTGAAACTTTCAATCAAAGTT
TTCAAAGTAGAACATTAAAAAACTTTCCAGAAAATGGAAAGTTTTTTAAT
GTTCTACTTTATTTGAAAAACTAAATTTTAGAAAGTAGACAATTTAAATT
CAAATTTCGAAAGTCATCTAAATTTATAATTATAACACTATAGTTCAAGT
TCAATATTATATTTTTGACATTTCCATAGAGTAAAAATGATTCATAAAAT
TTTTTAACAATTGACAAAAGAATTCATAACTTTTAGTCAAAACTCCAAAA
ATACAGAAGAATCCAAACAAATCGAAGTGTGTTACAATCTATATTCGATC
AAATCAATAAATTCTAGATAAATATAAAATTACATTATTATTTTTAATTT
TTAAATACATCTTTCAATGATACCTTGACTAACTCTAGAAATGTAGTTAT
CAATGGACTTCTATTTTTTCTTATATACTTTAATCTTTCAAATCTTTTTG
ATAGATCAGAGATTGTTTGAATTAGCTATTTTAACCACAAAAGTGGATCA
CAGCTAAATGCCTATCCATTTGCTTTTTAGTAGATTTTGACTAGAAATAA
TTTTTAAAAATTTGATTGACACTCACTAGAAACTATCAGTATTATAAATT
TAATTTAATTAAAATTATAAAATTATGTCAATACTACGAAAATATGAAAT
CATGATCCTATTAACAGAGGAATTCAATGATAGTGAATTAAAAACATGGG
TGTTTAATTATGCAAAAAATTTAAGAAAATTTAATGTTTGTGACATTTCC
GTAATTTCTCGTGGAAAGCATAATTTATCTTATCCAATTAATAATTGTGG
AAAAGGAAACTATATCCAATTAAACTTTTCGAGTATGCCCAAGTATATTA
ATAATTTCTCAAATATTTTAAAAATGGACTCTAATGTCGTAAGGTTTTTA
GTTTTCAATAAAGAGTAAGTTAATTTGAGTCACTATAACGCTTCTATGCT
TATATGACTCAACTGTTCCTAGTTTTTCGAAAAAATAATTGATTCTTGGA
AAGTTTAAAAGAATCTAATCTTGTGAGTTCTTAAGACAAATTTATCTTTG
TACAATGTTCTAAGTATTAAAACTTGAAAGTCTGCTAATCTATAATAAAA
TTTTTGGATTCAGAAATAATTTTTATTGCCATTCCTTAGTATTTTTTTTG
ATATAATAAATAAAAAATAAAGATTAGTTATATTCGTAGAATAAAGGCTT
TATAAAATAGATAAGTAATAGTAAATGTAGATAAGTTTACTATGAAAGAG
GCAAAATTATATTGCAAGAATTATGAAAGATTTTTACAAATTATGAGTAT
AGACTTTCTCAAATTGGAATTTTCACTATTAGTCAACTTAGCCTATTTAA
AAAGCTTCGCTAGCAAGTTACTTATTAGAACCTTCCAGTTCTTATTTACT
TTTAAGTTTTAAAAATGTAAGACTTTCTTGAAGCGAAAGTTCGTTAAGGT
CGAAAGATAAGCAATAACTCTCAAAACTCTTCGAACTTTCGTCTTTGCTT
CAAATAAAATCCTTTTATTCAAAATTTAAAACTTCAAAAAAGATTAATTA
TGAATACGCTAAAAAAATAAAAGTTAGTTTATCAATTAAGATAACCAACC
ATAACTGTGTAAACCTTTTCCTAAGAAATTAACGCCTAGATAACAAATCC
AGATAACAAAAAACCCTAACCCACCTAAAATGGCTGTTTTTTTTCCTTCC
CAACCTTTTGTAATCCGAGCATGTAAATACGTGGCAAAGACAAGCCAAGT
AATTAACGCCCATGTTTCCTTGGGATCCCAACTCCAATATGAACCCCAGG
CTTCATTTGCCCACACTCCACCTGAAATGATTCCAATGGTTAAAAATGGA
AAGCCTAATCCAATAATTCGATAACTCCAATTATCTAAACTTTGTAACAG
CTTTAGTTTTCCAAGCTCTGAAATCTCATTGGATGGTGATATTACTTTTG
CTTCATAATAATCGACCATCACATTATATAAAGGTAAAGATGAATTATCG
ACAATCTTTAAATCAACATCTTGATAACGTGAAATAACTAAGAATAGAAT
ACATAAGAGTGAACCCATAATTAATGTACCATAACTTAGTAACATCATAC
TAACATGCATCATCAACCAGTTTGATTGTAAAGCTGGGACTAAAGGACTG
GATTTCTGCATTTCTGGCGAAAGCGTTAAATTCGCAAATCCATTAATTAA
AAGCGTGGTTGGTATTAAAATGGCTCCAATCAATCTACTTTTAGTTTGAG
TCTCAATATATAAATAAAGACTTAACAGTGTCCAAGTTAAAAAGAGCAAG
GACTCATACAAGTTACTTAAGGGAAAGTATCCTGCAATAATCCAACGTGA
GCAAAGAATAAAAAAGAGTAAAATATTTGCAATGAAAGTACTTGTTCGAC
CGATGATAAACAGAGATGATTTTTCTTGAAAGAAAAATAGATTCACCCAA
TAAATAATCATTGCCACTAATAAGACTGCAAAAACGATATTTGATAAAAA
ATTTTGAACTTCATTCCAATCCATGAAATTTCTCCAAGAAAGAATTTCTA
TATAAATTATGTTACAGTTTACTATTGTACTAAAAAATGAGTTGATTCGA
AAGTTTGGGAAAAACTTTTGATCTCAAGTTCTCTAACAAATAATTTTTAA
TAATGCAACGGATATTAAATGATAAAAAAAATAGATAAAATAGAATGTTA
AAAAGAAACAAGTTTTAAGATTTCGTTAGTGAATAGAGATCATTGTTTAT
TCTAAAACAATGATCTCTTTGAAAGTTATTTATATTTACTTACGGAAGAA
TCGAGAAGCTTTACTAGCAACTGGAAGTTTTGACTGATCATCCTCTGAGG
AATGGGAATTTGAATCACTATTACTACTAATCTCAGATGTTTGAGTTAAG
GAACTAATTGACTCAGATTTATCTTCTTCAGATAAATTCTCTCGCAGACT
TGGATCAACATCACTAAAATCAATTTCTACTTCTAACTCATTTGTGTAAG
TTAATAAAGTTCCTTCCACTTTCTTACGCGTAACGATAATTTTAGTATTC
GGATATAAAGTTTTTGATAAACACTGTTCTGCTAGTGTATCTTCTAAATA
TTTCATAATGGCACGACGTAGTGGACGAGCTCCATAAATTGGATCATAAC
CTTCATCTGTTAAAAATGCTTGAACCGCTAAATCCACAATTAAATTAATT
CCTTTTTCTTTTAATCGTTTTTGAACCGATTTAATTTGTAACTCACAAAT
TTCCCAAATATCAATTCGAGTTAAATGATTGAAAACAATAATTTCATCAA
TACGGTTTAAAAATTCCGGACGGAAGAAGTTTTTTAATTCTTCATTAACA
AGCTTCGCAACGCGTTCAAATAATTCAGGATCTTTAATAGGTTCCGGAAC
TGGTTCCCAACCAAGAACAGCATCTGGGGTAATTTTAAACCCACGATCAC
CTTGATCTGATTTTCCTTTAATTCCACTTTCACGTTCGATAATTTTCGCA
CCTAAGTTTGTTGTCATGATAATTAAGGTGTTTGTAAAATCAATTACACG
GCCTTTTGAATCTGTTAAACGACCATCATCTAAAATTTGTAAAAGTAGAT
TAAAGACATCTGGATGAGCTTTTTCAACTTCATCGAATAAAACAACTGAA
TATGGTTTTGAACGAACGGCTTCAGTTAACTGACCTCCTTCATTATAACC
AACATAGCCTGGAGGTGAACCAATTAATTTCGCAACTGTATGTTTTTCCA
TATATTCCGACATATCTAGTCGAATCATACTATCCTCGCTACTAAACATG
TAGTCAGAAAGTGCTTTTGTTAATTCTGTCTTCCCAACCCCTGTTGGGCC
CGCGAAAATAAAACTTGCAATTGGACGATTTGGATTTCTTAATCCTACTC
GAGCTCGACGAATTGCTTTGGAAACAGCAACAACAGCATGCTTTTGACCA
ATAATTCGCTCATGAATGGTATCTTCCATTTTTAACAATCGTTGTGATTC
TGAACCTGTAATTTTTGTAACAGGAATCCCAGTCCAGTTCGAAATAACAT
CTGAGACATCCGTTTCTGTCACCATATCAACATCTCGACGGTTAAAACCA
CGTGCTTCATTTGTTAAAGCGGATTGTTTCATAATACGAATATGAGTTCG
AACTTCCATTTCATGGTCTAATAGTTGTTTTGCAGCTTCAAAGTCATGTT
CTTTAATACATTCTTCTTTGTCTTTAATTGTTTCTTGCAATTCATGCATT
AAACTTCTTAAACCTAATGGCAAACGACGATTTTCTAATCTTACTCGTGC
TCCAGCTTCATCTAACACATCAATTGCTTTATCAGGTAAATAGCGATCGG
CTACATATTTGTCAGAAAGAATAGCTGCTTGCTCTAAAGCTTTATCATGA
TAACTTAATGTATGATGTTGTTCAAACTTTGAGCGTAAGCCTCGTAAAAT
TTCAATCGTTGTCCCCACACTTGGTTCTTCAACATGAACAGGTTGGAAAC
GACGCTCTAATGCTGGATCACGTTCAATATACTTTCTATATTCATCATTC
GTAGTTGCTCCAATACATCGGAATTTCCCTCGAGCTAAAGCAGGTTTCAA
AATATTAGCTGCATCGACAGCTCCTTCTGCAGCTCCAGCTCCTACTAATG
TATGAATTTCATCAATTACAATAATAACAGCAGAATCATTTTGAGCTTCT
TCGACAATACGTTTCAATCTTTCTTCAAATTCTCCACGGTATTTTGTACC
AGCTAAAATAGAACCAAGATCTAATGCCATAATTAAACTACCATCTAAAA
AGTCAGGAACTTTTTCGGTTAATATTAATTGTGCCAAGCCTTCTGCAACC
GCTGTTTTACCCACACCAGGTTCACCAATAAGAACAGGGTTATTCTTTGT
TCGACGTGCTAAGACAGCGATGACATCATCAATTTCTTTTTCACGACCAA
TAACTGGGTCTAAATTTCCATCAATTGCTTCTTTTGTAATATTTTCAGCA
TATTCATCTAAAGTTGGGGTTGGACTACCTTTTTTCTCTCGTTCTAAGAG
GAATTTTTCTGCTTGAGTTAAAGGACGTAAGATTTCTTCTTGCGTTTCTT
CAATATATGTTAAAATTAAATTTCGTAATTTTTGAATATCAACATTTAAT
TTATCTAAAGTTCTCATTGCGACACCATCGGATTCCGCAATTAACGCAAG
TAAAATATGTTCTGTTCCAACAAAGTTTTGACCTAAGTCTTTCCCTTCAT
GAACAGCCATTTCTAAAACTCGTTTTGCTCTTGGAGTAAATGGAATCTCA
GAAGCCACAAATCCTGTTCCACGACCAATGTATAGTTCGATTTCTTTTCG
AGCTTTCTTTAACGTTACTTTTAACTTTTTTAAGGCCCGTGCCCCAATAC
CATGACGTTGCCCGATAACACCTAATAAAAGTTGTTCTGTTCCGACAAAA
TTATGGCCCATTCGTCGAGCTTCTTCTTGAGACAACATAATAACCTTAAT
TGCCCCTTCGGTAAATTTTTCAAACATATTAAATTTTTGAAAGAATATTT
AACATTTTATAAAATCTATTCACTTTCACTGATAATTTTACAAAATTATG
GAGAAAAATTGTAAAATTCTTTTTTTAAATCGCAGCAATACATGTAGTTC
TGGGAACGGAGGGACTTGAACCCTCACGCCTATCACTAGGCAACGGATTT
TAAGTCCGTCGTGTCTACCAATTCCACCACATTCCCTTCTATTTAGATAG
TATAATATCAAATTATGTAAATAAATGCAAGAGTATAGTTAAAATATCAA
GGCGGCACCCAGATTCGAACTGGGGATAGAGGATTTGCAATCCACTGCCT
TACCACTTGGCCATACCGCCAACTATACTAGAATCATTATAATGTATAAT
TTTCGAATAATTTCACTCTTTTTCATAAGTAATTAGAAAATTGAAAATAA
ATAACAATTTGTTATTTATTTTCAATTTTCTAATTTTTGTCATCTAAGAT
AAACAAATTCGATAAAAAACTCCTGGAGCTAAATCAATTTCCGTTAATAA
ATCAAAAATCGGTACTTCTGCGTCATAATAAATTTCTAACATTCGTTTAT
GAACGCGAACTTCAAAATGTTCTCTAGAATCTTTATCCACATGTGGTGAA
CGTAATACACAGTAAATTCGTTTTGAAGTTGGCAAAGTTACCAAACCAAT
CGAATTTAAAGAAGCATTACTAAGAGCCTCTGTAATTTTTTGACATGAAG
AAACTAAAAGTTCATGATTAAAGGATTCTAATCGTACACGAATTTTGGCA
TTCGTTTTCATTTCCATAAAATATTTTAATTATTTAACAATTTTAGAAAC
TACTCCAGCTCCAATTGTACGACCTCCTTCACGGATTGCAAATCGCATAC
CTTCTTCAATTGCAACAGGGTAAATTAATTCTGAAGTCATTTTAATACGG
TCGCCAGGCATTACCATTTCAACATTTGAACCATCATCTGCTGTAAATGC
AGTAATAGCACCTGTTACATCCGTTGTTCGAACATAAAATTGAGGACGGT
AACCTGTGAAAAATGGCGTTCGACGACCACCTTCATCACTTGTTAATACA
TAAACTTCTGATTCAAAGTCTGTATGTGGTGTAATTGTACCTGGTTTCGC
TAACACCATTCCACGTTCAATGTCTTCACGTGTAACACCACGTAATAGAA
TACCTACGTTATCACCAGCAAAACCTTCCTCTAACGTTTTTTGGAACATT
TCAATACCTGTGATTGTTGTTGTTTTTGTGTCAGTAATTCCAACAATTTC
AACGTTGTCACCTACTTTTACAACACCACGTTCAATACGACCTGTTGCAA
CAGTACCACGACCTGTGATTGAAAAAACATCTTCAATAGCCATTAAGAAT
GTTTTCTCTGTATCACGCTCTGGTGTTGGAATATAGTCATCTACAGCATC
CATTAATGCAAAAATCTTGTCTACCCATGGATTATCACCACGTTTTAAAT
CTGGATTTGATGAAATGGCTTCAATAGCTTGTAAAGCAGAACCCGGGCAA
ATTGGAATATCATCACCAGGGAAATCATATGCTGATAATAATTCACGAAC
CTCTAATTCTACTAATTCTAATAATTCGTCATCATCCACTTGATCTTGTT
TGTTTAAGAACACAACAATATTTGGAACACCTACTTGTTTTGATAATAAA
ATATGTTCACGAGTTTGAGGCATTGGTCCATCTGCTGCTGAAACTACTAA
GATTGCACCATCCATTTGTGCAGCTCCAGTAATCATATTTTTAACATAGT
CCGCGTGACCTGGACAGTCTACGTGTGCATAGTGGCGGTTTATAGTTTCA
TATTCAACGTGAGCAGTGTTAATTGTAATACCACGCGCACGTTCTTCTGG
AGCACCATCAATATCAGCGTATTCTTTTACCGATCCACCCGTTTCTAATG
CTAATGTTGCTGTAATTGCAGCTGTTAAAGTTGTTTTACCATGATCTACG
TGACCAATTGTTCCAATATTAACATGCGGTTTTGTACGTTCAAATTTTTC
ACGTGCCATTTTAATAATCCTTTCAATTTTTAAAATTATAAATAAGTATT
AAGCTTTTAGCGAGAGTCAATAATTATACAAGGGAAATTTAGTATCTAAA
ATGTGCGAAAGCTTTGTTTGCTTCTGCCATTTTATGTGTTTCTTCCTTTT
TTTTAATAGTATTACCAATTTCGTTAGCTGTGTCAATAATTTCATTAGCT
AATTTAATTGACATACTTCGTCCAACACGTTGTTTCGAATATTGAATAAT
CCATCTTAACGATAAATTTGTGGCACGGAATCCACTCACTTCAATTGGAA
CCTGATACGTAGAACCTCCAACTCGTCTTGCTTTTACTTCCACAATTGGA
CTTGCTTTTCGAATGGCTGTTTCAAAAACTTTTAATGGATCTTCATTTGT
TTTTTGCTTAATAATCTCAAAAGCTTCATATACGAGATTTTTTGCAATTG
TTTTTTTACCTGATTTTAAAATTCGTGAAATTAATAAACTAACTAAATAA
CTATTATAAATAGAATCTGGTTCTGGGAAACGCTTTTTTGAAATATTTCT
ACGTGACATAATGTATTGATTAAAGATTTTTTTAAATAAAACAAAAAATT
AATAAATCTAATTTTTGTTTTATTATATTTGGTTATTCAAAGTTAAGAAT
TTACATTCTATTATGATTTCGGCTTTTTCACACCATATTTTGATCGACCT
TGCGTTCTATCTTTTACACCACCAGTATCTAAAGCCCCACGAATAATATG
ATATCGTACCCCTGGTAAATCTTTTACTCGACCACCCCGAATTAAAACAA
CAGAATGTTCTTGCAAATTATGACCAATTCCGGGTATATAAGCTGTGACT
TCAAATCCTGAGGTTAATCGTACCCGTGCCACTTTTCGAATTGCTGAGTT
TGGTTTTTTGGGTGTTGTTGTATAAACTCGAGTACAAACTCCACGACGTT
GTGGACAATTCACAAGTGCTGGCGATTTTGTTTTTTTTTTTATTTGTACT
CGTCTTGAACGAACTAATTGTTGTATAGTTGGCATAAGTTTTCAAATTGT
TTTTAAATTATTGATCTGCTACGTTTAATCCATATTTTTTCATGAATCTT
TCAACCCGACCTTCACTATCGACTACAACTTGTGATTTTGTGTAAAAAGG
GTGATTTGCTAACCACATATCAACTTGTAACTCTTTTTTGGTTGAGCCAA
TTAAACATAGTGGTTTTCCATCACATAAAACTGGAGTCTCAGTTGACCAT
GTTGGATGTATATCTGATTTTGGCATATTTTGTAAAAATGATAAAAATTA
ACGTTTTGAATATTGTGGCGCTTTTCGCGCTTTGCGTAAACCATATTTTT
TTCGTTCTTTAATACGAGAATCTCGTGTTAAGAAGCCAAAAGGTTTTAAT
ACTGTTCGATGTTGACTATCCATTTGACATAATTGTCGAGCAACTCCAAG
TTGAATGGATTGACTTTGTCCAGTTAACCCACCTCCTTTTACAATTGCAA
CAATGTCAAATTGATTCTCTAAGTTTAAAGCTTTTAACGGTGCCCAAACA
CTTCTTAAATAAGTATCATTATATTGTAAATATTTATTTCCAGAAGTTTT
GTTAATGATTAAATTACCTTCTCCTGGGACAATAAAAACACGTGCAACCG
CTTGTTTTCGTTTTCCAAGCCCAATATTTGTTTTTTGATAAAGTAAATTT
GCCATAATTTTAAGTCTTTTAATTTTTTCAATTCTTATTGAATACTTGCA
TATAAATTTGCAATATCAATTTCAATCGGATTTTGTGCTTGATGTTGATG
ATTTTCATCATTATAAATTCTTAATCGTCTCATTAAACGTTTTGCTTCTG
TTTCGGCTAACATTCGTTTGACAGCTCGTTGAATTGTTAATTGTGGAAGA
CAATTAGACGCATTTTTAACTGTTAATGAGTGACCTGGTCGACCTGGATT
ATAAACGAGATAATGTTTACTAGTCTCATTAATAATAATCGAATCCGCAT
TTATCAAAATAACATAATCACCCGTGTCTACAGATGGATGATATTGTGAT
TTTACTTTCCCTTTTAATAAACTTGTAATACTTGTTGCTAGGCGTCCTAA
GGTTTGTCCTTTGCAATCAATTAAATACCAATTGCGATTTTTGTAATCTT
GAACTGGCAAAAATGTTTTGTTTAATGAATTCATAATTCTTTTTATTAAA
AATAAAAAAATAAGATTACTACTTATTTTAAAATAATACCTAATTTATTC
TTTAATGTCGAAAAAACTTCATCGGCTGATTTTCGACCAAAGTTTTTCAA
TTCTTGTAATTTTTCAGGTGAATAATGCAATAAATCACCGACTGTATTAA
TTTGTGCTTTTTTTAAACAATTGTAAGCTCGTACAGATAATTGTAATTCC
TCAATAGCAATATTTGTATAGGGTTCTAAACTTATCGCAGAAGTTTTTGA
AGGTACCTCACTTGGAGCGTTAGTATCTTTATTTTCTAGCAATGAGGTAA
ATAAATCAATCGTAATTTGTGCAGCCGCTTTCATTGCTTCCGTTGGAGAA
ATACTACCATTTGTCCAAATATCAAAGAATAACCGTTCGGTTATATTATT
GGCTTTATCGTAAACATTTTCAATTTTAAAATCTACTTTTTGGATAGGCA
TAAAAATAGCATCCAATTGCAAGTAATTTTCATTTTCTTCTAAAAATGTT
TGGGAAGCTAATCGATATCCCGTTCCATATTCAAATTTAAATTCAATCTC
AAGAATATTAGAGGTTGAAATTGTCATAATATATTGATTTGGATTGACAA
TGTCGACAGTTGAGGGTAATTGAATTAAATCTGCAGTCACAACCGCTGGT
CCTTGAATTTTTAAACGTCCAAATTGAGGAGTCCGAGTTTTACTTTGTAA
AACGATTTCTTTTAAATTTAATAAAATTTCTAAAATATCTTCTCGAACTC
CCGGAATAGTCGAAAATTCATGACTCACTCCAGCAATTCGAACTGCTGAA
ATGGCAACACCTCCTAAATCGTTTAGAAGGACTCGTCTCAATTGATTTCC
AATAGTAATACCTTGTCCTGGTCTTAAGGATTCAATAAGAAATTGTCCGT
GGCATGCCCCAGATTCAATTTTTTCCGATTTCAGACATTGAACAGAAAGG
TTTGTCATAGACTTGTTTAATTCCAATAAAAATTCTAAACTCGACGACGT
TTTGGTGGTCGACATCCATTATGAGGAACAGATGTTATATCTTGAATTGA
CGTAATTTCAAATCCGGCACCTTCAATTGCTCGAATTGCTGTTTCACGAC
CTGACCCTTGTCCTTTTACGAAAATTTCAACATTTTTCATACCTGTACTT
AAAGCAGTTAAAGCAGCCTTTTCTGCTGCTGTTTGAGCTGCAAAGGGTGT
ACTTTTTCGAGCACCCTTAAAACCAGAACTTCCAGCAGATGCCCATGAAA
CTGTGTCTCCTGTTAAATTAGTAATTGTAACAATTGTATTGTTAAATGTT
GATTGAATATGAACAACACCACTTGTAAAACTATTTTTAGCTTTTTTAGT
AGTTGATTTTCTATTTGTTTGTGCCATATAAAATTAAATAATTCTGATTC
CAAATTAAAGTTATTTTTTCTTACCTGTAACGGTTTTTTTCGCTCCACGT
CGACTTCTAGCATTTGTTCGAGTTCGTTGCCCTCTAACAGGTAAACTATT
TCGATGACGTTTACCTCGATGACAGTTAATCTCATTTAAACGTTTAATGT
TTAAACCAGTAAAACGTCTTAAGTCTCCTTCTAGTTTTAAATCACTTTCT
TCAATTGTTTGACGTAAAGCTACCGTTTGTTCGGTTGTTAACTCATAAAC
TCGTATTTCCGAATTAACATCGGCAGTTTCAATAAGTTTTTTTGCTGTTG
TCAAACCAATCCCATGAATATAAGTAAGAGCATATGCAATTTTTTTATTT
CGTGGTAAATCAACACCAACTAATCTGACCATTTTTTGACTCCTTTAAAA
TATTATCCTTGACGTTGTTTATGTTTTGGATTAGAACAAACAACCATCAC
TTTTCCATGTCTTTTAATTAAACGACATTTATCACACATTTTCTTGACAG
AAGGGCGAACTTTCATATTTCTTGTTTCTTAATTTTTAATTTATTGATAC
ATGTTGTTATAAACATTCGAATAATAAATATTATCGATTTCACGAATTAA
ATCCAAGACTACACCTGCTAAAATTAATAAAGAAGTGGTACTTAGACTAC
TTAATCCGGTAATATTTAAGCTTGACTCAATAAAATTAGGTACCACAACA
ATAATAGCTAAAATTGTTGCTCCTAATAAAGTTATTCGTTTTATAACTTG
TTTTAAATAGAATGTAGTCTGTAAACCAGGTCGTAAGCCTGGAATTGTTA
CAGCCATTTTTTGAAGTTGATCCGAGATATCTTTAGGATTTAAGACAATC
GACGAATAAAAGGAACTAAAAGCTAAAATTAACACAAAATAACCTACCCA
ATAAAAAATTTTGAAGGAAGTTAAAAAGTTTAACCAAGGAAGAACTCCTA
AATTAAGAATATAATTTGGTATTACCAAGAATGCAGTCGTTAAAATCACT
GGCATTACACCTGCTTGATTTAAGCGTAATGGTAAATAAGAGTTAATTCC
ATCTTGATTAGTTAGTTGATTTAGCTGTTTTGAGGAAATTAATGGAATTT
TTCGAATTCCATTTTGTAAGAAAACGATTCCATATAACGAACTAAAAATT
AATAGACTAATTCCAATAACAGAAAAGAGAGTAAAATTTTCACGATTTTC
AAGAACTAATTTTTGAAAAAGATTAGGTAAATTGGAAATAATATTAGTAT
AGACTAATAATGAAGTCCCATTTCCTAGTCCATAATCCGTAATTAGTTCA
CTTAACCAGACTACAATCATAGCACCTGTAGTTAACCATAAGGTTATTTC
AGCAGCTAAGACAATATTCCAATCGAATAAAATTTGTCTTAAATAAAGAC
TTACTCCAATACTTTGGATAATTGCCCAAATTAAAGTGATAACTCGGGTT
AATCTACTAATAGAACGACGGCCTTCAAATTCTCCTTCCTTTTGTAGTTT
TGCAAGTTTTGGAGAAAAACCTAATAGTAATTGAACGAAAATGGTAGCAT
TAATATAAGGAAAAATATTTAACGTAAATAAACCAATGACAAATGTATTT
GCTCCAGAAAATGTGCTAATTAAATTCTTAGCTGTGGAGTGTCGTTCAAT
ATAAAATGCTAAATCACTGTGATTAATTCCAGGAACTGGAAGAAATGTCC
CAATGCGAATTAAAGCTAAAATTCCCAAACTAAACAATAAGCGATTGAAT
AAAATAGTTCGAATTTCTTTATTAATCTTCATTGTTTTAATTGTTTTATT
ATTATTATTAATTTATCCCACATTTAGATTGCGTTTTTTGGCAACTTGGG
CTTGTGTTGTTAAATTGTTTAAGGCACAAATAGATGCCCGGGCATTATTT
AATAAATTATTCGATCCTAATTGTTTTGCAATTACGTTTTTAACTCCAGC
CACTTCTAAAACAATTCGAACGGCACCTCCGGCAATTACACCAGAACCTT
CAATAGAAGGTCGCATAATTACTTTACAAGCTCCAAATTGACCTATAACA
TGATGTGGAATACTTAATGATTTTGTAAGTGGAAGATCGATTAAATTTTT
TCGACCATCGGTTTTTGCTTTTTTAAAGGCATTTACAACATCATCGGCTT
TTGCGACACCAACACCAACTTTTCCATTCTCATCTCCGACTACAACAATT
GCTCGAAAACTTAATTTTTTACCACCTTTGGTTACTTTTGAAACTCGACT
AATTTTAATTAATCGTTCTACCAATTTTGGTTCTTGTACACTATTATTAC
GTCGAGAATTTTTTTTATTTATTTTTTTTAAATCACTACTCATAGAATCT
ATTTAGTTTGTGTTTCATTATTTTCAAATTTTCATTTAAAATTGTAAGCC
ACCTGCTCTAGCTCCATCTGCTAATGCTTTAATGCGGCCATGGTATAAGT
AAGGCCCACGATCAAAAACAATTTTGGTAACATTTTTTTTTAAACTTAAT
TCAGCTAATTTTTCTCCCATTAATCGTGAAGCATCACATGTTCGACCATT
CGATAAACTAAGTTTAATTGATCGATCTAAAGTAGAACAAGCTAATAAAG
TTTTAGAATTGATATCATCAATAATTTGAGCATAAATATGTTCATTTGAA
CGATAAACCGATAGTCTTGGACGTTCCAGTGTTCCCTTTAAATTACCACG
TAAAGATTCACGTTTTAGTTTTTTATACTTCGTGGGTTTTAATTTCTTAT
TTTTATTTTTTAATTTTAATAAAGTGCGTTTTGACAATTTCATAACTGTA
ATTTTTATTTGTTTAAAAATATAAAACTCAAAACTGTTGATAAATACAAC
TTGTATTTATTTACCAGCTTTTCCTGCTTTACGAATAATTTGCTCACCTG
CATATAAGATTCCTTTCCCTTTATATGGTTCTGGACGTCGCCAAGCTCGA
ATATTAGCAGCAAATAAGCCTAACTTTTCTTTATCGCATGATTTTAACTG
AATAGTTGTATTTTTGACAATTTCCACTGAAATATCATCAGGAATTTCCA
TTTTTACTGGATGGCTATAACCTAAATTTAAGGTGATTTCTTTTCCTTCT
ACAGCTGCTCGATAACCTACGCCTTTTAAAATTAAAGTTAGATCGAATTG
TTCTGAAACTCCAACAACCATATTATTAATTAATGTTCGATATAAACCAT
GTAAGGCACTAACATTTCGAGCTTCGCTTTTTAAAATAATCTTTAGACTA
TTATCATCTTGTTCAATTCCAATCGTATCAGGAATATTGGTTTCTAATTT
CCCAAATTTTCCTTGAACCGTAACTTGAGAATTACTATAATTCACTGTAA
CATTATTTGGAATTGTAATTGGTAATTTACCGATACGTGACATCTCTCAA
ACTCCTTAATTTACCAAATATAACATAATACTTCACCACCAATTCCTAAT
TCTTTAGCTTTGAAATTAGTCATAACCCCACGTGAAGTAGACATAATTGC
AACTCCTAAATCATCTAAAACAATTGGTAATTCTTTTGAATTTTTGTAAA
CACGTAAACCAGGTTTACTAATTCGTTTAATTTCACTGATTACAGAATCA
CGTGACTTTCCTGTATATTTTAAAGAAAGTAATAAATACTCCCATTTCCC
TTCTTGATAGCTTTCAAAATCTTCAATAAAACCTTCATCTTTTAAAATTG
CCGCAATGGCTACCGACATTTTTGTGACAGGAATTTGAACAATTTGATGC
TTTACCATTGTTGCATTTCGAATTCGTGTTAACATATCTGCAATTGTATC
AGTTACCACAATTTTCTCCTTAATTGATGTTTAATTTATTATTCTTGTGA
CCAACGTTTCCGTTTTAAATGGCGCTTTCTATCCCAAACCTGGCTAACTT
CTGAAAATGATGAATGTTTTTCATAATAACCACAATCATTTAATGGGAAT
CGTAAAAACTTAAATAAAATCATTCCGTTTAAAATTCGATCGATTGCTTT
AGATTGATATTTTGGAGATGATTGCTCTAAAACAATTGTAATGGTAATCC
CTTCTGTCTTATCAACATCATCATAATCAATTTCAGGGAAAATTAATTGT
TCTTTTAAACCAAATGTATAATTTCCAGCTTTATCAAAACTACGTAATGA
TAAACCGCGGAAATCACGGATTTGTGCAAAAGTAAAGAATAATAACTTGG
TTAAAAAAGCATACATTTTTTCTCCCCGTAAAGTTACGCTTAAACCTAAT
TCCATATCTTCACGAATTTTAAATCCTGCAATGGCTTTTTTAGCTTTGGT
AATAACTGGTTTTTGACCAGTAATTTTTTCAAATTCTTCAATATTTTTTT
TCAAAAGATTTGTATTTTGAGCCGTTAATCCTAATCCACGATTAATTTGA
ATTTTTTTTAATTTTGGAACCGTATGTGGGTTTCGAAATCTTGAAGGTGT
ATTCTTAATTAAAACTGGTTTAATTCCTTCTTCATATTCTTTTTTTATAT
TTCCCAATAAATTATGAATATCAGCAATTTCTTCCAATGAATGTTGATTT
AGCATATGAGTCTTCTAAATTTAATTTAACTTAACATTTGAATGATGAAT
AGGGGCTTCCATTTGTTTAATTTCGCCGACTTCGTTCATCGTATTTGGTT
TAATATGTTTAAACTTAAAATTAACGCCTTGGACAATAATTTTTCCTGTT
TTTTGATTAACTTTAAGAACTTCTCCAGTTTCATTTTTATAAAAACCTGA
AATAATAGTTACTTGATCACCTACTTTGACATGTACTTTTTGTTGGTTTG
ACATTTTATAAAACCTCCGGTGCTAAAGATACAATTTTTGAGAAATTTTT
ATCACGGATCTCACGTGCAACAGGTCCAAAAACACGTGTTCCACGAGGGT
TATTATCAGCATTCACAACTACAGCTGCATTGTCATCAAATCGAATATAC
ATCCCATCTGGTCGACGAATTGTTTTTTTCGTTCTTACAATAATTGCTTT
CACTACATCTGAACGCTTCACTGGCATATTAGGAATGGCTTCTTTCACTA
CTGCAATAATTGTGTCACCAATGGTTGCGTATTTTTTGTTTCCACCTAAT
ACTCGAATACACATTACTTTTTTAGCACCGGTATTATCGGCTACTGTTAA
AATTGTTTGAGGATAAATCATAAAATAATTTTTAACTTATTAAAGATGAT
TTTGAAAGAATTTCAATTAACTTCCAACGTTTTTTCTTACTTAATGGACG
ACATTCTTGAACTAAAACTTGATCGCCAATGTTACATTGTTCTTGCTCAT
CGTGAGCTAAATATTTTTTAGTTTTGACTAAAGTTTTTGAATAAATTGGA
TGCGGGTATCGTTTTTCAATTTTGACAACAATCGTTTTTTGCATTTTGTT
GCTAATAACAATACCAACCTGTTGCTTAACTGGCATTTAAAACTCCTTAA
ATTGATAATTACAATTAGTTATTAATTTCTTCTTTTTGATCTACATTTTC
TAAACGTAACGTTAAAAGTGTTTTTAATTGTGCTAAGCGACGTTTTGTCG
ATTTTATCTCATGAGATTTAAAATTTTGACGTGTAGCTTTTTTAAAACGC
AAATTAAATAATTCATTTTCAGTTTCAATAATTGCTTCAGAAATCTCTGT
ATTTGAAAGTGAAATAATATCAGTAAATTGAGGTAGACTCATCGTTTATT
TAATACTATCTTTATTAATAAATTTTGTTTTCAATGGTAATTTATAAGCT
GCTAAGCCTAATGCCGCTTTTGCAACTTCTTCTGGAACAGAACTAATTTC
AAAAATAATAGTCCCAGGTTTTACAACAGCTACCCAATAGTCAACTGCCC
CTTTCCCTGATCCCATTCGAGATTCTGCTGCTCGCGCAGTTACGGTTTTG
TCTGGGAAAACTCGAATCCATAGTTTTGCACCCCGTTTTGTATATCGTGT
AATTGTTCGACGTGCTGCTTCAATTTGACGTGATGTGATCCAATTTGGTT
CTAAGGCTTGTAAACCAAACTTTCCAAAGCAAATTTCGTTACCTCGAGTG
GCTTTTCCTCGCATACGTCCACGATGATATTTTCTATATTTTGTTCTTTT
TGGACTTAACATAACAAACTTATTTGATAAAAATATAAATGTTTTTGAAT
GAATGGTTCTTTATCTTGATAAAATCTCACTTCTAAATACCCAAACTTTA
ATTCCTAATACTCCATAAATAGTATTAGCTTCCGTAGTAGCATAATCAAT
ATCCGCTCGTAATGTTTGTAATGGTACTCGACCTTCACGAATCCATTCAC
TTCTGGCAATTTCAGCTCCATTTAAACGACCAGAGACTTGAATTTTAATC
CCATTCACATTTTGTTTTTGAGCTCGTTGTAATGCTTCACGAATAGCTCG
ACGAAATGCAATTCGTTTTTCTAATTGTTCTGCAACTAAATCGGCTAAAA
GATTAGCATCTAGATCAACTTTTTCAACTTCAAATACTTTAATAGTTACT
TGACGATTCGAAGGTAAGATTTTTTTAAGATTTGTTAATAAAGTTTCTAG
TCCTGATCCTAATTCCCCTACTAAAATGCCAGGTTTTCCAGTTTCAATGG
TTAACTGAATTTGATCATTTAAACCATTTCGATAGATTTTTAAATTGGAA
ATATTATTTGCTTTTGCAATACTCTTGATATAGCTTCGAATTTTATCGTC
TTCTTCTAATACATTTGCATACTGATTTAGATTCGCGTACCATGTTGACT
TGTGATCTTGTGTAATACCTAATCTAAATCCTAAAGGATGTGTTTTTTGA
CCCATAGAATTAGTCCTTTTTCTTTAAAATCATAAGTTAATTAATTTCCG
TCATAACAACTGTGATATGACATGTGGGTTTTAAAATTTTATATGCTCGA
CCTTGAGCCCGTGGTCTAATTCGTTTTAACTTTGGTCCTTCATCTGCAAA
AATTTCGTTAATAACTAATTTTTTTTTATCTAATCCATAGTTATGTTTTG
CGTTTGCTGCAGCAGAATGAACGACTTGCCAAATTGGACCACCCGCTTGA
TATGGTAAAAACTCTAAAATCATTAATGCTTCTTGATAAGAGCGACCTCG
AATTTGATCAATTACTCGTCTTATTTTGTGAGGAGACATTCGAATATATT
TCGCTACTGCTTTGACTGATTGCGAATTTGTCATATATAATTAGGTTTAA
TATAGATTCTTAAATGAATAAAAAATAACTTCTTTTCAAAAGGTTTAAAA
AAATTATAACCCTACCATTACCATAAAGATTCGTGTTTTTTAACAGGAAT
TTTTGTTCGATATAAAAGTTTAATTGTGATATACTGAAAAGACTCAAAAT
TTGAAACATTAGTTGTTAAAAACTTATTAGTTTTAGGGACATCCTGAATA
TAAACTTCTTGAATCCAGATATCAAAAAAATTAATGGAAAGGTTATTTTG
TAATGAAAGAACAGGTGAGTATAAGAGTGCTAAAAGATTATCGCGTTCCC
TTGGATTAGAGTTTAATAAATATAAAATATCGTCAATTGCGTAATATAAA
TATTTGTTTTGAAAACTATTTAATAAAAATTTTGCAACCGACGATAACGA
CTTTTCATATTTGATCTGGAACGTTTTTGATGTAAGTTCACCTGGGTTCG
GATATAAGAAAGGTTTTCCCTCACTCCGGTTTGTTGACTTTCGTTTTTTT
GTAACAGAAATATCTTCGTTACACTTACATCGGATTTCATATAAAATTCG
ATTCATTAGACTCTATTTTTTAACGTTTTCCTTTTCGATCTGCTTTAATA
TGAGTTTTGAAATTTCTTGTTGAGACAAATTCACCTAGTTTATGACCAAC
ATATTGATCGGAAATAAAAACGGGAACATGTTGTTTACCATTATAAACTG
CAATTGTAAATCCTACCATACTAGGTAAAATTGTTGATGAGCGAGACCAA
GTTTTAATTGTTGTATCTTTTTTACCTGTTTTCACCATTTGATTAATTTT
CTTTAAAAGATGATAAGCAACGAACGGACTTTTTTTTAATGATCTAGTCA
TTTGAAAATATGTTTAGTTATGTATAAAATAATTATTTACACGCGACGAC
GAAGAATGTAAGCATCACTTAATTTTTTTCTGTTTCGTGTTTTTATACCT
AAGGCTGGTTTACCCCATGGCGTTAAAGGACGAGTTCGACCAATAGGTGC
ACGACCTTCACCACCCCCATGTGGGTGATCACATGGGTTCATTACTGATC
CACGAACAGTTGGACGTTTTCCTAACCATCTTGTCCGACCTGCTTTTCCA
CTTTGGACTAAGAACGCATCATTATGACTCACTTCTCCAATGGTTGCAAA
ACATTCTTTTCGGATTAGACGAATCTCTTTAGAAGGTAAACGTAAAGTAA
TATAATCACCTTCTTTTGCTAAAATTTTTGCTGATGTTCCAGCTGCTCTA
ACTAATTGACCCCCTTTATTTGGGATTAATTCAATATTATGAATTGAAGT
TCCTAGCGGAATATTTGTTAATGGTAAACTATTTCCAATGTTTAATGGAG
CATCTGAGCCAGATAAAATTTTATCTCCAACTTCTAAATTTTTACTGTGT
AAAATATAGCGTTTTTCTCCATCGGTATAGTAAATTAAAGCAATTCTTGC
ATTTCGGTTAGGATCGTACTCAATCGCTGCCACAGTTCCCTCAATTCCAT
ACTTGTTACGTTTGAAATCAATTAGACGATATCGTCTTTTGTGTCCCCCT
CCGCGATGACGAATAGTAATTACACCACGATTATTCCGTCCTTTATTTCG
ATGATTTTTTTGAATTAAACTTTTTTCTGGTTTTGATTTTGTAATTTCAC
TAAAACTAGAAAGGGCTCGATTTCTTGTACCAGGTGTATATGATTTATAA
AGACGAATACTCATAAACGTTAGTAGGTTTTAATTTATTAATTTTCAGTA
AATAAGTTGATTACGTCACCTTCTTTTAAACTTACAATGGCTTTCTTATA
TTGTGGTTTCCAACCAATATATTTGCCAACACGCTTTTTCTTACGTGGAA
GACGACATGTATTTACTTTTATGACTTTTACATTGAATAAATATTCAATC
GCTGCTTTAATTGTAAGTTTATCTGAGTAACGATCAACAATAAAACTATA
TTGATTATTTTCTAAAAGTCGTGTAGCTTTATCTGTAATAATAGGATATT
TGATAATTTGTGTATTAGAATTTGAAGAGTTAATCACAATAAATCTCCTT
AATAGTATTTAATGCTAATGGGGTTACGAGAATTTGTTTCGCATTTAACA
AACTAAATGTATTTAAATTCGACGCTAAAATTAGTTCAACATTTGGAATA
TTATTAGTAGCTAATTTTAAAGGTAATGTTTTTTCATTGACAATAACTAA
TATTGGTTGATTTAAATTCACTAAACAGTCTTCACAAATCTTTAAAAAAC
TTTTTGTTTTCGAATCTGTAAGACCATTCTCTAAATTATCAATGACTAAA
ATATTGTTTTTTTTGTTGTAAAGTAACGTTTGTAAAGCTAATCGACGTTC
TTTTTTATTTAACTTGATTGAAACAGTTTTTGGTTTTGGACCAAAAATGA
CACCACCACCTTTCCATAAAGGTGAAGTATTAGAACCAGCTCGAGCACGG
CCTGTTCCTTTTTGACGCCATGGTTTTCTACCACCACCGCGAACTTCACT
TCGTGTTTTAGTGGAAACAGTTCCTTGACGTTGGGAATTATAATGTCTTA
AAAGATCTTTATGTAACAAATAATTTCCCGATTTTTCTAGAACATTTAGT
TTTAATTCTTGCGTAGATTCTATAGGTTTTCCTGTAAGATCTACTGGAGT
ATATTTTATAAGTTTGTGAACGGTCATACTTGATTTTTACGAATATTAAG
GTTTGACGTTAATGTTTATGAATGAGATGGAATAATAGTTAATAAATTTC
CAGGTTTACCTGGAACTGAACCTTTAATCACTAAGATATTCTCTTCTAAA
TTTAATTGAACAACTTTAAGTTTTTTCACAGTTGTAATCTTATTTCCTAA
TTGCCCTGCCATTTTTTTACCTGGTAATACCCGACCTGGTGTCGTTCCCA
TACCAATAGAACCCGGTGCACGATGATTTTTAGAACCATGTGTCATTGGA
CCTCTTGTAAAATTATGACGTTTTTGCAATCCAGTAAACCCTTTTCCAAT
TGTTTTCCCTTGAATATTTACAAACTGACCTACTGATAGTAAATCTAGAG
TCAAACTCTGTCCAACTTCAAATTCATCATTACTATTTACTCGGAACTCT
TTTAAATATTTTAAAGGTTGGATATTTGATTTCTGTAAATGGCCTAATTC
TGGCTGAGTTAAAGATTTGCTAGAAACATTACTATGACCAATTTGAATTG
CATTATAACCATCTTTTGCCTCTGTTTTGACTTGTGTTACAGTACATGGA
CCAACTTTTAAAATAGTCACTGGGATAATATTTCCTGTTTCGTCAAAAAT
TTGGGTCATGCCAATTTTATTACCTAATAAACCAACACTCATGGTAATCC
TCTAAATAATTTTTATTTTGAATTAACTTTACTTGTAATACTTTCAAAAT
TAGAATGTGATAAACAAATTAAAATTTATAAATCATAGTTCAAGTATAAA
TTATCCAATTCTTTTTGTCTACACAGGTTATTTTAACATTGTTATTAAAA
AAAAGATTCTTACGGATTTTAAAGTTTCTAAATATGAATAGGAATACTTT
ATAATTAATATTAAAACTATAAGAATAATATTACTCAAAAAAATATGGCA
AAAGTTGTAGGAATTGATTTAGGTACGACAAATTCGGTTGTTGCCGCTAT
TGAAGGTGGACAACCAAGTGTAATTATTAATGCAGAAGGTTTACGCACGA
CTCCATCGATTGTTGCATATACAAAAAAACAAGAATTATTAGTAGGACAA
ATTGCAAAGCGTCAAGCTGTGATTAATCCTGAAAATACATTCTTTTCTGT
GAAACGATTTATTGGGTCAAAAGAGAGTGAAATTTCAGCAGAAGCAAAAC
AATTACCATATAAAGTAACAAATGATGCAAACGACAATATTAAAATTAAA
TGTCCTGCATTAGATAAGGAATTTAGTCCAGAAGAAATTTCAGCTCAAGT
TTTACGTAAATTAATCAGTGATGCAAAAACTTATTTGAGTCAAGAAGTTA
CGCAAGCTGTAATTACGGTTCCAGCATATTTTAATGATTCGCAACGACAA
GCAACTATGGATGCGGGTAAAATTGCTGGTGTGGAAGTTTTACGAATCAT
TAATGAACCAACAGCTGCCTCTTTAGCTTATGGTTTAGATAAAAAACAAA
ATGAAACAATTCTTGTTTTTGATTTAGGCGGAGGGACATTTGACGTTTCA
ATTTTAGAAGTTGGTGATGGAATTTTTGAAGTTCTAGCAACAGCTGGAGA
TACTAACTTAGGTGGAGATGATTTTGATAAAGTCTTAGTAACATGGTTAA
TGAAGGACTTTAAAGAGAAAGAAGGTATTGATTTATCAAATGATATTCAA
GCTTTACAACGCTTAACAGAAGCTGCAGAAAAAGCAAAAATGGAATTATC
TACAGTTGATAAAACGACTATTTCATTACCATTTATTACAGCTAATGCAA
CAGGTCCAAAACATATTGATCAAGAATTAACACGCGAAACGTTTGAAAAA
TTATGTGAAAATTTAATTGCTCGTTGTCGAATTCCAGTTGAAAAAGCTTT
AAATGATGCTCGATTAGATAAATCGGATATTAATGAAGTTGTCTTAGTAG
GTGGTTCTACACGAATTCCAGCAATTCAACAACTAGTCGAATCTTTAACA
GGTAAAAAGCCAAATCAATCTGTAAATCCGGATGAAGTTGTTGCCATCGG
AGCAGCAATTCAAGCTGGTATTTTAGCTGGAGAAATCAAAGATATTCTAT
TATTAGATGTTACTCCATTATCGTTAGGAGTAGAGACACTGGGTGGTGTT
ATGACAAAAATTATTGCACGAAATACAACGATTCCAGTGAAAAAATCAGA
AATGTTTTCAACTGCAGTCGATAATCAAACGAATGTTGAAATTCATATTC
TACAAGGTGAGCGTGAACTTGTCAATGGAAATAAGAGTTTAGGAAACTTC
CGATTAGATGGGATTCCAGCTGCAAATCGTGGTGTACCTCAAATTGAAGT
AACTTTTGATATTGATGTAGATGGTATTTTATCTGTTAAAGCAAAAGAGA
AAGAAACAGGTGTAGAACAATCAGTAACTATTCAAGGTGCTTCAACGTTA
AATGAAAATGAAGTAGAAAGTATGTTAGCTGATGCCGAAAAATATGCGGC
TGCAGATAAAGTAAAACGTGAAACTATTGATGTAAAAAATCAAGCTGAAA
CATTATGTTTTGAGGCTGAAAAAGAATTATCATTAGTAAAAGATACTATT
GGTTCAGAAAAACAAGAAAATATTTTAAAGTTGATTGAAACAGTGCGTCA
AAATAGTCAGAATGATCAAATTGATGGTTTAAAATCAGCATTGGAAGAAT
TAAAAGTAGCAATGAAAGAAATGATCGATGCTAAAGTTAATTCTGATTCT
AATTCAGATCCTATGTCAAATTTAAATGATTTATAATTTCTTCATTTAAG
TATATAATTTCAAATCAATATTAATATATTTTATAAATATATTAATATTG
ATTTGAAATTATATACTTAAACTATCGTCAACAATAATACATTCTGTTGT
TAAAATCATACTTGCAATAGAAGTAGCATTTTGTAATCCTGATCGAGTCA
CTTTTGCTGGATCAACAATTCCTTCTTCATACATATTGCCAAAAGTATTT
GTCGCAGCATTATAACCAATTTCAAAGTCCTGTTGTTGAACTTCTTCAAT
AATTACTGCTCCATTGATTCCAGCGTTTTCTGCTATTCGCTTTAAAGGTG
CTAAGATAGCACGAGATAGAATCATCGCACCAATAAATTCATCTTCTTTT
AAATTATTTTTTGCCCAACTTACTAGATTTTCAGATAAATGTGTTAACGT
TGCTCCACCTCCTGGAACAATTCCTTCTTCTACAGCAGCACGTGTTGCAT
TAATTGCATCTTCTAAACGTAATTTTTTATCTTTCATTTCGGTTTCCGTT
ACTGCACCAACTTTTATAACAGCAATTCCACCAGATAATTTAGCAATTCG
ATCTTGAAGTTTTTCTTTCTCATATGCAGTATCAACTACATTTGCTTGTT
TTCGTAGTTGTTCACAACGAATTTTGATCTCTTCTAAAGTTTGTCCATCC
GCAACAATTGTTGTGGTATCTTTAGTGACAATAATTCGACGAGCTTGGCC
TAACAGATTTAATTGAATATTATCAAGACTTAATCCCGCATCTTGAGTAA
TGACAGTTCCACCTGTTAAAATTGCAATATCAGCTAACATTTGTTTGCGT
AATTCTCCAAAACCTGGTGCACGAATGGCAACTACATTTACGATTCCACG
TAATTTATTTAAGATTAAGGTTGCTAACGCTTCTTTTTCAACATCTTCTG
CAATAATTAAAAGTGGACGTTTTGTTTTAGTAACCTGTTCTAAAATTGGT
AATAAATCTTGTTGAACTAAGGTAATACGTTTATCAGTTAACAAAATATA
AGGATTATCATAAGAAACTTCCATCTTGTCCGTATTTGTAATAAAATACG
GAGAAATAAATCCTTTTTCTAATTTCATTCCTTCGGTAATTTCTAATTCG
GTTACAATTCCTTTTCCTTCTTCTAAAGAAATAACCCCTTCTTTTCCAAC
TTTAGCTAAAGCGTCGGCAATTAAGGAACCAATAATATCATCATTTCCTG
CTGAAATTGAGGCAACATGTTGAATTGATTGAATATCTTCTACAGGTTGA
GCAAATTCATTAATTTGTGTCACTAAATATTGTGCTGCTTTTTCCATCCC
TAATTTAAGAGAAATAGGATTTGCTCCTGCAGCAACATTTTTTAAACCTT
CTTTTACCATGGCATATGCCAAAACTGTTGCAGTGGTTGTTCCATCACCT
GCAACGTCGTTTGTTTTAGAAGCTGCTTGACGAATTAACGAAACACCTGT
GTTTTCAATATGATCTGTTAAATTAATTTCTTTCGCAATCGTAACTCCAT
CATTTACAATTTGTGGTGATCCATAAGCTTTCTCCAAGACTACATTTCGA
CCTTTTGGGCCTAATGTTACTGAAACGGCTTCGACCATAATTTCCATTCC
ACGTTCTAAAGCGCGACGAGCATTATCTTGATATAAAATTTTTTTTGCCA
TCTTTTTTAAATTTTATTAAGAATATTTAAAAAATTACTATACTTGAGGA
AATAGGAATTTTACAAGTTAAAAGAATTACTCTTTTCACTTTTTTTCACT
TTGCTAATTTTGTACCAATATAGTATAATTGTAATTAGAGTTATATTTTG
GGCTTGTAGCTCAGTGGACTAGAGCACGTGGCTACGAACTACGGTGTCAG
GGGTTCGAATCCCTTCTTGCCCAATACTTTTACTAATATAACTTAATCTT
ATAATTTCTGCCTAGAGCTTATAAGATTTTGGGGTGTCGCCAAGTGGTAA
GGCTGCGGACTTTGACTCCGCCATTCGTAGGTTCGAATCCTGCCACCCCA
GTTTTAACAAAACAGTATAATATTTTATTTAATTTTGGTTAAGTTTCTAA
AAGTTGTTTATTAAAAATCTCGATTTAGATTTCGCTAAATAAAATACTGA
TGATTTACAAAATAGGTAATTGTAATTTATCTAGGAGTAAAGTTTTTTTA
CCATATCAAGTTGGCTGTATTTGTTTCATTAAAAGTAAACTGAAAAATAG
TTAAACTTGCCTAGTGGATTTTTAACAATTGATACTTAAATTTTTAAAAA
TCCATCTAGAAAAAGACTTTAAGGTGTAAATAATTTGTATTAATTGAAAT
TAAGATTTGAACCTAGGTAAACTTTCTTTCACTAGTTTTAAGAGTCGAAA
ACTTAAATGGAGAAAAATGAATTCAATTAGAGGATGTTACTACAGTTTAC
TAATTTGTTCTAAAGGAGAACTAGCAGTTGCATAATGTTTAGTTTCCATT
TTTCCAGCGAGATACGCAAGTCTACCTGATTTAACAGCTAAATTCATAGC
TAATGCCATTTGACTCGGCTTTTTAGCTTGTGCAACTGCTGTATTTAATA
GAATCCCATCGGCACCTAATTCCATAGCTGCGTTTGCTTCACTCGGAGCT
CCAATTCCAGCATCAATAATGACAGGTACTTGAGCATTTTCAATAATAAT
TTGAATATTAGCTAAATTATTTAACCCTTGTCCAGATCCAATAGGGGAAG
CTAAAGGCATTACAGTTGCACATCCTAAATCTTCCAAATGTAAAGCAAGC
ATAGGATCGGCATTTATATAAGGTAAAACTGTAAATCCTTTCTTTACTAA
AAATTCTGCTGCTTTTAAAGTTCCAATTGGATCGGGCAATAAATATTTTG
GATCTGAGATCACTTCTAATTTTACGAAGAAATTTTCTTCTTGTCCTAAT
TGACATGCTAATTCATGACCTAAAAAAGCCATTCGAATAGCTTCTTCTGC
AGTTTGACATCCTGCTGTATTTGGTAATAACCATAATTTATTCCAATCTA
AATTATTCAGAAAACTTGAGCTATCATTCTTTAAATTTGTTGGAAGACGA
CGAATGGCCACCGTGACAATTTCACACTCGCTGGCTTGAATACTTTCATT
TGCATCGAGAGGTGTTTTGTATTTTCCTGTTCCTAACATTAATCTGGAAT
TAAAAGCTTTATTTCCAATGATTAATTTATCAATACTATTGTTCATAAAA
AATAAAAATTGAATATTGTTTGGTACTCCCCAGGTAGGACTTGAACCTAC
GGCCAATCGGTTAACAGCCGATTGCTCTACCACTGAGCTACTGAGGATCG
ATTTTATACATATGTTATCATAAATAAAATAGAATGGCAATCATTTAATA
TTCAAATATTAATAGTCCAGAATCTCAAATTTTCATAACAATTTGGAAAT
GTCCTAGCAATTTTTTAATTATCTTTTTTAGGCTTAACAAGTCCAATTTA
ATCCATTATTTTTCCATTTTTTAATTGAATGTCAATAATTTTTTCTATCT
GCTTATTTATTTTCGTCATCCGTTTTCGAATTTAAAGAATCTCTAAATTC
TAGTTGAGGAGTAAGGCCAAAAAATAATTTTATGACAATTTATGTTCGAA
TTTCAAATTTCATATACAATACTGAACTATAATAATATAGTATAAAAATA
TTATTTCCTCAACTTAAATATTTATAAATAGAAAGGATTTTGATTTATGG
ATACTCGTTTATTTGTGATTGCTGTACCATTATTAATTGCAGCATCATGG
GCATTATACAATATTGGTCGTTTAGCTATTCAACAAGTTCAACGTTTATC
ACGTTAATGTTTTCACAATAAAATTGTTAGATAAAAATTTTATTGAGTTT
TCAGAAAGAAGCTTATTTTTACTAAAATATAGTACAATTTAAGATAATAA
ATAATAAAATTATAAAAAATTATGTCTCATACGGTTAAAATTTATGATAC
ATGCATTGGATGTACACAATGTGTAAGAGCATGTCCTACTGATGTACTAG
AAATGGTACCATGGGATGGTTGTAAGTCAGGTCAAATTGCTTCTTCTCCT
CGGGTAGAAGATTGTGTTGGCTGTAAACGATGTGAAACAGCATGTCCTAC
TGATTTTTTAAGTGTACGTGTATATCTAGGCGCAGAAACTACTCGTAGTT
TAGGTTTAGCTTATTAAATACGAAAATTCTCATATTATTAAACTAAAACT
AATATGAGAATTCTTATTTCACCTTTTTATAAGTGTGAAACAAAAGTTGA
CTTTTACCTAAATTTTTTATATTATAAATTATAAATTTATCTACAAAAAT
TAAAATGGCTGTCCCTAAGAAACGAACATCAAAATCAAAAAAAAATGCTC
GTAAAGCTAATTGGAAACGAAAAGGATATCAAGCTGCTCAAAAATCGTTA
TCTTTAGCTAAATCAATGTTACGAGGCAAACCAACAAGTTTTGTGTATAG
TATGTATGTAGAAGAAAATGAATAAATCTTTAAAAATGTTTAGAGATTTA
TTTTATTTATTGTGCTGTAGAAGTAGACTCTAACACTTCGCAGGTGTGGC
GGAATTGGTAGACGCGCTGGGTTTAGGTTCCAGTAACTTTGGTTATGAGA
GTTCGAGTCTCTCCACCTGTATTTTTTTAACTTTAATCCTTTTTAGTAAT
TTTTATTGAACTTATTAGTTTTCACAAATGCTTCCATTTACCCTTCAACA
ACTTCGAATTTTAAAAGCCGTTGCCACCGAAAAAAATTTTACTAAAGCAG
CCGCAATTCTATATATTTCTCAACCATCTTTAAGTAAACAAATTAAAATT
CTTGAAAAAAATTTAGATACATTACTTATTAATCGCGAGCGAAATAAATT
ATCATTAACTGAAAATGGTCAAATTCTTTTACAATATGCGGAACGCATTT
TAACTTTATGTGAAGAAAGTTATCGTGTATTAATGGATTTTAAAAATGGA
GAGCGGGGAAACTTAACAGTAGGTGCTAGCCAGACCATAGGTACTTATTT
AATGCCACGAATTTTAGCCCTTTTTGCACAAAATTATCCTCAAATTGATT
TAAAAGTTCAAGTCAATTCAAGTCGAATTATTGCTAAAAATATCATTCAG
AAAGAAATAGATATTGCGGTTGTAGGAGGTGAAATTTCAGATGATTTACA
ACGAAATCTTACCCTTGAACCTTTTGTCTATGATGAATTAAGTTTAATTA
TTTCCAAATCTCATCCATTTGCAAAAAAGAAAAAAATAAAAAAGGAAGAC
TTGTATTGTCTTGATTTCATTACCTTAAATTCGAATTCTACGATCAAAAA
ATTTATTGATAATATCTTAACACAAAATCAAATTGAAACGAATCAATTAA
AAACGATTTTACAACTAAACTCAATTGAAGGAATTAAAACGGCAGTAAGT
TTAGGGTTAGGAGCCGCTTTTGTTTCCTCTTCCGCGATTGAGAAAGAAAT
TCAATTAGATAGAATTGAAATTATTGAAATTGAAAATATTAAAATTACCA
GAAAATTGTCTATTTTGAGTAATCCTGAATGTTATAAATCAAAAGCCTTT
GAATTTTTTTATCGGGAATTAAATCGTCTAAAGAATAAAATTGAAAATTA
AATCCTAATTTAAAAAAGTTGACGGTTTAAAAAAAATTTTAGTATGATAC
TGAAAAAATAAACATATATTAATTTATCTTATGAAATATGCAATTGTCGA
AATAAGTGGAAGACAATTTTGGATTGAAACTGGAAAATACTATGATTTCA
ACAGAATTCCAACGGAATTAGGAAAACAAATTACTTTTAATAGAGTCTTA
TTATTAAATGATGAAGGTAATCTTTTAGTTGGAAAACCATATTTAGAAAG
TGTGAAAATTAAAGGAAAAATTTTGGAGCATCTCCGTGGTAAAAAAACCA
TTGTATACAAAATGCGTCCAAAGAAAAAAACACGTAAAAAACAAGGACAT
CGTCAAGAATTGACACGCGTTTTTGTTGAAGATATTATGATTAACTAATT
ATTAAAATTGATTTAAAAGGAGTTTCTTAGAATGGCACATAAAAAAGGGG
CTGGAAGTACTAAAAACGGTCGTGATTCTAATGCAAAACGATTAGGTGTA
AAACGATTTGGAGGTGAAAACGTTCGGGCGGGAAATATTTTAATTCGTCA
ACGGGGAATGAAATTTAAACCAGGTGCGAATGTAGGATGTGGAAAAGATT
TTACCTTATTTGCTTTAGTTGATGGAACACTTAAGTTTGATTACCAAGAA
GGAAAACAAAAACGCGTGAATATAATCCAATAAGAAATATTATACCAACT
TTGAAATGCGAAAAAACCTACTTAAAACTAATTCCTTTAGAACTAAATAT
CAAAACTTAATTAATGAGATTAATCTCTTTGAAGATAATCTAAAAACTTT
TAGTGATAGTGAGTTACGAGCTAAAAATATTAGGTTAAAACAACAATATC
AAGAGACTCAAAATCTAAATCCATTAATTGCAGAATCCTTTGCATTAACT
CGTGAAGCAAGTCGACGAACGCTTGGATTAAGACACTTTGATGTTCAACT
CATTGGTGGTCTTGTCCTAAATGATCAAAAAATTGCTGAAATGAAAACAG
GGGAAGGAAAAACATTAGTAGCAACTTTACCTGCTTGTTTAAACGCCCTG
ACTAATAAAGGAGTTCATATTGTCACAGTCAATGATTATTTAGCTGGGCG
AGATCAAACAACTATGGGGCAAATTTATCGATTTCTTGGATTTGATACCG
GCTTAATTCAAAACGATATGACTTCCTCGGAGCGAAAAAAAAATTATAAT
GCTGATATTACTTATGTTACCAATTATGAATTAACATTTGATTATTTACG
TGATAATATGGCATTAAATTTAAGTGATGTTGTATTACGACCATTTAATT
ATTGTATTATCGATGAAGTTGACTCTATTTTAATTGATGAAGCTCAAACT
CCATTAATTATCTCAGATAATATGGAAACCCCTGTGGATAAGTATATTAT
TGCCTCTGAAATTACAAATTATTTAGAACTCAACATTCATTACAAAGTAG
ATGAAAAAAATAAAAATATAATTTTAACGGATCAGGGAAGCAAACAAATT
GAACAAATTTTATCAATTCAAGATTTATATGATGTTCGTGATCCTTGGAT
TCCCTACGTTATTAATGCCATTAAAGCCAATGCATTATTTTTAAATAATG
TTCATTATATTGTTCAAAATGACCGAATTGTTATTGTTGATGAGTTTACC
GGTCGAATTATGCCAGATCGACGTTGGGGAGATGGTTTACATCAAGCTAT
TGAAGCTAAGGAAAAACTACCAATTCGACAAACGACTGAAACGGCTGCGT
CTATTACCTATCAAAATTTCTTCTTACTCTATCCAAAATTATCTGGAATG
ACCGGAACAGGTAAAACCGCGGAAATTGAATTTGAGAAAATTTATAACTT
ATCCGTAGAAGAAATACCCACTGCACGTCCGGCTTTACGTCAAGATCTTC
CAGATTTAATTTATAAGGATCAATTTTCAAAATGGAGTGCAATTGCACAA
ACTTGTAATCAACTTTCTTCAGTTGGTCAACCAATTTTAATTGGAACGAC
AACTGTAGAAAAATCAGAAATGTTAGCACAATTATTAAATGAGTATAATT
TATCATATCAGTTGTTAAATGCAAAACCTGAGAATGTCCGTCGAGAGTCT
GAAATTGTAGCTCAAGCAGGCAAAAAAGGTGCAATTACAATTGCAACAAA
TATGGCGGGACGAGGAACAGACATTATTCTAGGCGGAAACATTAGTTTCA
CGGTTCAAAAAGAATTATATGATATTTTGACAATCGCTCGAAACTATATT
CTATCAAAAAAAATGAATTTTCTTCAATCTCCATTAAAGTCTAAATTCAC
TTCTAGTTCTCAAACATTTTTAAGTGTTTTATTATCTTTATTAAGGGATC
AAAGGTTTTTAGAACTTTCTGATATTGATATATTACGAATTTTAAGAGAA
ACAGATAAAGTATCAATTCCAACAACTTCTTATTTATGTTCAATTAAGTT
TTTAATTGATGAACTAAGTCACCATTATAAAAAATATCAAGAACAAGAAA
ACAAAATTGTAAAAAATTTAGGTGGTCTATATATTATTGGAACAGAACGA
AATGATTCACGACGAGTTGATAATCAATTACGTGGTCGTTGTGCTCGCCA
AGGAGATCCCGGTACATCGCGTTTCTTTTTAAGTTTAGATGATAATTTAC
TTCGTCTTTTTGGTGGATCTAAGATTCAAGATTTTATGCAAACTCAAATG
TTAGATGACTCACCATTAGAATCTAATTTTTTAACACGAAGTTTAGATTC
GGCTCAAGAACGAGTAGAAGAAAGAGCTTATCAACAACGAAAAAATTTGT
TTGATTATGATGATATTCTAAATAAACAAAGACGAATTATTTATTTCGAA
CGTCGTTCTATTTTAAACAGTGCTTCGAATCAAAAAAATATTCTAGCATA
TGGTGAACAGATTATTATAGATATTTTCTCCGAATTCAAAAAAGAAAAGG
TTTCGAATCAACAAATTCTAGCGTTATTTGAGAATCTATTTGGTAGCGAT
CTTTCAAAGTTTTATACTCAAACATCTAAATCACTATTGACCGAATTTAG
CTTGATTGAATTAAAAACAATTTTATTTAATCAATTTTGGCTAATTTATC
AATCAAAGATCAATGAATTAGAAGTTTATGGAGATAATATTTGTGAAAAT
TTAGAACGAACTATTATCTTAATCAATATTGATAAGATTTGGCGAGAACA
TTTACAACGCATGACTCTATTACGAGAAGCGGTTGGATGGCGAGGCTATG
GACAACGAAACCCATTATATGAGTATAAACAAGAAGCTTTTTACTTGTTT
GAAGATCGTCAAAAAACATTGCGACACGTAGTTATCTATGATTTACTACG
TGCTTCAATTTTATAAATATTTACTATTACTTTATTAACAGATATGTCAA
AAAAAACACTTTCAAATAAAAGTCGCTATTCCGTTTTAAAATTATCAGGG
TTCCGAGCACGGATGTCAACGGCTCAAGGTCGAAAAACTATTCGTGCTCG
TCGAAAAAAAGGCCGTAAAACATTATCTCTTCGAGGTTAATCACAAGAAG
ATTGACAGAAATTGATTCAATTCTAAATCTTTTGCATGATTTCTCAAAAA
ATCAATAATGGATTCTTTGAGAAATCAGCAAAATGATTTCAACCCTTCAA
ACAAATCAAAATATTTACAGAGAATAAGAATATATTTTCTTGTTTTTTCG
TTCCTTTTCTAATTTAATCCATAATTTTTTATTTAAACTTAATATAATAA
TAATTGAATAAACTAATTTTTAGACGAACGCTCTTATGAAATTTACTAGT
GAATTAGCACTTTTTTTAAAAGCTCGATATCCGATAATTTATATTAATAC
AATCGAAGAAGATCGAGTGGAATATGTCATTCGAAAGAATATAAAAACAA
ATTTAAATCGAAGTATTTACAGTTGGGATTTTATTGATGGGTATACTAAT
AACCCAAATAATCAAGGGTTTGGAAAACGTAATCCCTTACAAGCTTTAGA
ACTTGTAGAACGATTAAACGCTGAGACACCAGCTCTTTTTTTATTAAAAG
ATTTTAACCGTTTTTTAACGGATTTATCTATCTCACGGAAACTGAGAAAT
ATTAGTCGAATTTTGAAATTACAACCCAAAACCATTATTATTATTGGATC
AGAATTAAATATTCCAAAAGAACTACAAGAATTAATTACCGTAATACAAT
TTCAGTTACCTTTAGAAGAAGAAATTCGTCAAGAATTAAATCGTCTCATT
ACTTCATTAAATATTACAGTAGAGTCCGAATTGTTTGAAAGTTTAACACG
AGCGTGTCAGGGATTATCTTTAGAACGAATTCGAAGAGTATTATCAAAAA
TTATTGCCACGTATAAAACAATTGACCATCATAGCATTAGTGTTTTATTA
AGTGAAAAAAAACAAATTATAAGCCAAACGGAAATTTTAGAATACTATTC
TGTAAATGAAAAAATTTCAAACTTGGGTGGATTAAATAATCTAAAAGATT
GGTTAAATAAACGAAAAACAGCTTTTAGTCTTCAAGCTTCCAATTACGGA
TTACCAACTCCACGAGGATTATTATTAATTGGAATTCAAGGAACTGGAAA
ATCATTAACGGCAAAAGCTATTGCTAATGATTGGCAATTACCCTTACTCA
AATTAGATGTTGGAAAATTATTTGGTGGAATTGTAGGAGAATCGGAATCT
AGATTACGACAAATGATTAATGTTGCTGAAACAATTTCTCCTTGTATTTT
GTGGATTGATGAAATTGATAAAGCTTTTACAAATACCGAAAGTCGAGGTG
ACAGTGGAACAAGCAACCGCGTTTTAGCAACTTTTATTAGTTGGTTATCA
GAGAAAACAAAACCAGTTTTTGTTATTTCGACAGCTAATAATATTGAAAT
GTTGCCTTTAGAAATTCTTAGAAAAGGACGTTTTGATGAAATATTTTTTC
TCGATTTACCTAAAAAAGAAGAACGAGAAGAAATTTTTAAAATACATCTA
AAAGAATTTCGACCGGAATTTTGGAAAACATTTGATTATTCAAAATTAGC
CCAACTATCTGAATCCTTTTCTGGAGCAGAAATAAGACAAAGTATAATTG
AAGGAATGTATTTAGCATTTTACGAAAAACGAGAAGTTACTACCGATGAT
ATTTGTTTAGCATTAAAAAATTTAATCCCATTAGCAAATTTAGAAAGTAA
TCAGATGATCTCACTTCAAAATTGGGCATCATCTGGGCAAATTCGTCCAG
CATCATCTAAAACTATCTCTATTTAAAATTAACCTAAATTGAATCATGAA
ACAAAAAGTTTTTCGAACCTTAGCCGACTTGCGATTTTCTATCTTTATCT
TATTATTAATTAGTGCTTGTAGTATTATAGGAACTGTTATTGAGCAAGAT
CAATCCATTGAAATTTATAAATTGAATTATCCATTAACAAATCCCGTTTT
TGGAATTTTCTCATGGGATTTGATTCTAAAATTAGGTTTCGATCATGTTT
ATAAAACATGGTGGTTTCTTAGTCTCATCTTCTTATTTGGTTGTAGTTTA
ACTTTATGTAGTTTTTTACAACAATTACCATCATTAAAAATTGCACGAAG
ATGCCAGTTTTTTAGAACTACAAATCCATTTTATCGTTTAAAAATATCAA
CCATTTTAAATCAATTTTCTTTTAATCGAATTCTCAATCAAATAAAACAA
AAACGATACTCCATTTTTCATCAAAAAAATATGGTTTATTGTTACAAGGG
TTTAATTGGACGAATTGCACCAATTATTGTCCATTTTAGTATGATTCTTA
TTTTATTCGGCACTATTGTGGGTTCCTTATTTGGATTTAAAGCTCAAGAA
ATTGTTCCCAAAACGGAAAGTTTTCATCTTCAAAATATTTTAGCAACCGG
TCCATTAACCCTTATTTCGCAATCTTCAGCACGAATTAATGATTTCTGGA
TCACATATACTCCTACAAAAACAATTTCACAATTCTATTCAGATATTTCA
ATTCTAGATTCACAAGGAAGTGAAATAAATCGAAAAACAATTGCTGTCAA
CTATCCATTAGTTCAAAATGGAGTTTATTATTACCAAACAGATTGGAATC
TAATTGGACTTCGACTTCAGAATTCCAAACAACAGATTGTCGAATATCCA
TTAATTAATGTTTTTGGAAGCTCTGAGAAAGTTTGGTTAACATGGATCTC
AGATTTTGAAGAAAATCAAAAGGGTGTTCTTGGCATTATAGATAATTTAG
AAGGATATTGCTCTTTTTATAATAGTGATGGTAAATTTTTAGGAAATCTC
GAATTGAATGAAACAAATTCCTTTGGTCAATCTCTGACACTTTTTGAAAT
TATTAGTTCTACTGGTTTACAAATTAAAACCGATCCTGGAATTCCAATTA
TTTATTTTGGATTTTTCTTCTTAATGATAAGTACACTTATTAGCTATATC
ACATATTCACAAGTTTGGCTAATTCAACAAAATAAGAAATTGTTTATTGG
TGGCAATACCAACAGAGCGATTTTTGAATTTGAATTAGAATTTTTTAAAT
TTATTAAATAAAAATGTGTGATGAAATATATCGCTTGGTATTATAATTAA
ATTTAACAAGTTTTAAACTTGGGAAGAATTATAATAACAAAATTTTTTTA
TGACAGCAACTTTAGAAAGACGTGAAAGCGTTTCTGTATGGGAACGTTTC
TCTGCATGGATTACTAGTACAGAAAACCGTTTATACATCGGTTGGTTTGG
TTGTTTAATGTTCCCTACATTATTAACAGCTACTTCTTGTTACATTATTG
CGTTCATCGCAGCTCCTCCAGTTGATATCGATGGTATCCGTGAGCCAGTA
GCAGGTTCTTTATTATACGGTAACAACATCATTACTGGTGCAGTTATTCC
AAGTTCTAACGCTATCGGTATGCACTTCTACCCAATTTGGGAAGCAGCTT
CAATCGATGAGTGGTTATACAACGGTGGTCCTTACCAATTAATCGTATTA
CACTTCTTAACAGGTGTAGCATCTTACATGGGTCGTGAATGGGAATTATC
ATACCGTTTAGGTATGCGTCCTTGGATCTTCGTAGCATTCTCTGCTCCAG
TTGCAGCAGCTTCTGCTGTATTCTTAGTATACCCAATCGGTCAAGGTTCA
TTCTCTGATGGTATGCCTTTAGGTATCTCTGGTACTTTCAACTTCATGTT
AGTATTCCAAGCTGAGCACAACATTTTAATGCACCCATTCCACATGGCTG
GTGTTGCTGGTGTATTTGGTGGTTCTTTATTCTCAGCTATGCACGGTTCA
TTAGTAACTTCTTCTTTAATTCGTGAAACAACTGAAAACGAATCTACTAA
CTACGGTTACAAATTCGGTCAAGAAGAAGAAACTTACAACATCGTTGCAG
CACACGGTTACTTCGGTCGTTTAATCTTCCAATACGCTTCATTTAACAAC
TCTCGTGCTTTACACTTCTTCTTAGCTTTATGGCCAGTTTTAGGTATCTG
GTTAACTTCTATGGGTATCAGCACAATGGCGTTCAACTTAAACGGTTTCA
ACTTCAACCAATCAGTTGTTGATTCTCAAGGTCGTGTTATTAACACATGG
GCTGACATCATCAACCGTGCTGATTTAGGTATGGAAGTTATGCACGAACG
TAACGCTCACAACTTCCCATTAGATTTAGCTTCAGGTGAAGTATTACCAG
TTGCTTTAACAGCTCCAGCTGTTAACGGTTAATCTGCTAATTTCTAATTC
TACAATTTCTAAACCTTTTTAAAGGTTTAGAAATTCTTCTAAATTTTAAT
ATTTATTCATTTCATTTATTAAAAAAAAATAATAGTGTCGTATTATAATA
AAATATTTTAAGAAGATAATGAGTTATCGTATTAAAAAAAGTTGTAACAT
GTTATTATTTAATCTAAATAAGCTTCTACATTATTTTTGTGTTATAACAA
GCGGGTTTACTCAAATCCTAATAACACTGCTCGTTTAAAATTCTTATGAT
CATAGATTTATTGATGAAGACGAATTTTAGAAATATGGGGTAATCAGCAA
CAGACGAAATGTTAAAAAACTTTTTAGCAAGCAATTATAAACTTAAGCAT
AACTTTGTTAAAGTATAGTTTACTTATAGATCCTTTAACTACTTATATAG
TAGATGTTTAAAATTCGAATCTAATTTATTAATAGTTAATAAAATATATA
AAATATTTAAGGTTTTGATGATGATTTTTTAAAATTCTTAGTAAGATTAA
AACATTAATAAATTTTTTAAAATCTTTCGAGAGAATTAAAACTGTATAAG
CTAATTTTTTTGGAGTTTGATTTAACAAAGCTGCCATTTCTAAGGAAATA
CCTTGAATCGATAAACTATCTGATCGATTCGCGGTGGAAGAGACTTCCAAAGCAGTTACAT
GATCCTTTGTGACTTTAACATCTAAAACATCTTCTACTTCAAATCCACCAAGAGTTAATT
TATCAATTAAATCATCTAATTCGGTTCTTTCTAAATTGATTAATTCGTTAATCCATCTTA
ATGATATTTGCATGTTTAAATTTTTGTAATTTTTAGGTAGTTAACTTGCGTTAGTAAATA
TTAATCCATTGCTATTTCCATATCGTTCCATAAACCTCATAAATCGATCCCAGGCTTTTG
AACTTTTCATAATATAAATAGATTCAATCATTTCAGGTTTACCATTTCGAAAGTAAGCAT
TTACATCTCGAGTTTCTAAAACTCCTTCCTCATCAATTAAATACATTCCAGTAATTTCGC
CATTTTTTGCCGTATTTTTATCTAAAATATTAGGATTTTTAAAGCGAAAGGTGGCTGTTC
CTGTACTTCCATCTCTCGATCGGGTTAGACGAACATCCGGTAAAACCTTTTCGTCTAATC
CTTTTATAAATTGAATTCTAGCTTCCATAATGAATATAGTTTTTTAGATTAATAATCTAT
AATCGTTATCATCATTATGCAGGTTCAATAGATTTAAAACAACTCTTTTGATTTTAAAAT
TATCTATCGAAATCAAAAATTTATTTTCCACCTTCTACACTCAAACCTGTTCATTTCCGA
TAGCACTAAGGCTAGTATATCAAAGTGCTCTTAAATACAAAATTACGCTTATTTATAAAG
ATATTTGATCTTGACGCCCTTCTACATTCATTCTACCCCTGCTACTCTATTCTTAGGGAA
AACCCGATAATCTATTGAATTGTTCTTCCGATTGATTCTATTGATTCTTAAAAATTCTCC
GTTAGGAAAATCTCGTAATCTTATTTTTTGTATCTGGTTTAATCTGGCTTCATGAAGCCC
ATAAAACTCGATCGAAGTATTTGCTTGTTTAATTTCAATAATTTGAAGGAAAAAAAGCCA
ACCTCGATTGAACCTAATCTTAGACTTCCCAATCTTTCTATTCAGGAGTTTTGGGAGGAC
TGGAAGTAGATCCTTCCGGCTCATTCCTATTTCTAAGAAAAATTGAAGAAAGGAATCTTC
TATTCGTTTTTTCGGAGTAAAAACTTTGGCATTGAACTATCTTCCCAGGAGGTCCCCCTC
CAAGTATTGTCGTCGATTTATAACGTTTCACAACTGAGTTCGATATGGATCAGTGTGGTT
CCGCTAAATACACTAAAAACACCAAAGCAAAAAGTTACTAGGAGTTTCCTCACTAGTAAC
TAGAAAAATTCAAGTCCTCGGTCTATTAGGACATCTCAGCTCATATATTACTACATTTAT
ACTTGATGCCTATCAAACGGTTCGTCTTACCGTGACCTTACTCACTTCCGTGATGAGAAT
ACTTATCTTGAGGTGGGCTTCCCACTTAGATGCTTTCAGCGGTTATCCTCTCCATACATA
GCTACCCAGCGTTTACCGTTGGCACGATAACTGGTACACCAGAGGTATGTCCTTCTCGGT
CCTCTCGTACTAAAGAAGGCTCCTCTCAATATTCTAACGCCTACACCGGATATGGACCGA
ACTGTCTCACGACGTTCTGAACCCAGCTCGCGTACCGCTTTCATGGGCGAACAGCCCAAC
CCTTGGGACGTACTACCGCCCCAGGATGCGATGAGCCGACATCGAGGTGCCAAACCTCCC
CGTCGATGTGAACTCTTGGGGGAGATCAGCCTGTTATCCCTAGAGTAACTTTTATCCGTT
GAGTGACGGCCTTTCCACTCAGCACCGTCAGATCACTAAGACCGACTTTCGTCCCTGCTC
GACTTGTAAGTCTCACAGTCAAGCTTCCTTATGCCTTTACACTCTAGATACGATTTCTAC
ACGTTCAGAGGAAACCTTTGTACGCCTCCGTTACCATTTAGGAGGCGACCGCCCCAGTCA
AACTGCCCGCCTGAAACTGTTCTTTGACCAGATTATGATACAAAGTTAGAAATCTAACAT
TACCAGAGTGGTATCTCACTGATGGCTCCTAAATTCCCGCAAGAATAAACTCAACGCCTC
CCACCTATACTGCGCAAATAAAGTCCAATTTCAATTTCAAGTTACAGTAAAGCTTCATAG
GGTCTTTCTGTCCTGGTGCAGGTAGTCCGCATCTTCACAGACAAGTCTATTTCACCGAGC
CCCTCTCCGAGACAGTATCCAAATCATTACGCCTTTCGTGCGGGTCGGAACTTACCCGAC
AAGGAATTTCGCTACCTTAGGACCGTTATAGTTACGGCCGCCGTTCACCAGGGCTTCAGT
TATCAGCTTCGCAAGTGCTAACCAACTTCTTTAACCTTCTGGCACTGGGCAGGCGTCAGC
CCCCATACATCGTCTTACGACTTAGCGGAGACCTGTGTTTTTGGTAAACAGTTGCTTGGA
TCTTGTTATTGCAACCTTATAAATAAGGCACTCCTTCTCCCGAAGTTACGGAGTCATTTT
GCCGAGTTCCTTAGAGAGAGTTATCTCGCGCCCCTTAGTATACTCTACCTACCCACCTGT
GTCGGTTATGGTACAGGCATTATTTATTTTAATGACATTGCGAGCTTTTCTTGGAAGTCT
GACATACACTGCTTCAATGCCGTAGCATCTCGTATTCACGTCTCAGCTCAAGACGTTTTC
TCCGCCTCTCAACACCTTGAACGCTTAAACCAGTAACCAATATCTGGCCAGCTTAGCCTT
CTTCGTCCCTCGTTATCAATAAATAATGGTACGGGAATATTAACCCGTTGTCCATCGACT
ACGCTTTTCAGCCTCGCCTTAGGTCCTGACTTACCCTCCGCGGACGAGCCTTCCGGAGGA
AACCTTGGGTTTTCGGGGTATAGGATTCTCACCTATATTTTCGTTACTCAAGCCGACATT
CTCACTTCTGCTTCGTCCATATCCGCTTCCGCTAATACTTCAACCTACAACAGAACGCTC
CCCTACCGATATATTTCAAATATATCGCACAGTTTCGGCAAATTACTTAGTCCCGTACAT
TTTCGGCGCAGGTTTACTCGATCAGTGAGCTATTACGCACTCTTTAAAGGATTGCTGCTT
CTAAGCAAACCTCCTGATTGTTTCTGCACTCCCACTTCCTTTATCACTTAGTAATTATTT
AGGGGCCTTAACTGGTGCTCTGGGCTGTTTCCCTCTTGACAATGGAGCTTATCCCCCACA
GTCTCACTGATAAACTTTCCACTTAGTATTCTTAGTTTGCAACGATTTGGTACCGAATTA
CCAGCCCGCATACGTAACAGTGCTTTACCCCTAAGTTATAACATTTATCGCTGCGCCAAA
ACGCATTTCGGGGAGAACCAGCTAGCTCCGAATTCGATTGGCATTTCACCCCTAACCACA
GTTCATCCGCTGATTTTTCAACATCAGTCGGTTCGGTCCTCCACTTAGTATTACCTAAGC
TTCAACCTGACCATGGTTAGATCATCCGGGTTCGGGTCTATAACCAGTGACATATGCCCT
ATTCAGGCTCGCTTTCACTATGGCTTCAGCATTCTCTGCTTTAACCTGCCACTACTTATA
AGTCGCCGGCTCATTCTTCAACAGGCACGCAGTCAGACGATTTAGTCGTCCTCCTACTGA
TTGTAAGTTTATGGTTTCATGTTCTTTTCACTCCCCTCCCGGGGTTCTTTTCACCTTTCC
CTCACGGTACTGTTTCACTATCGGTCATTCAGGAATATTTAGCCTTACGAGGTGGTCCTC
GCAGATTCACACGGAATTTCACGTGCTCCATGCTACTTGGGATTCAATTTGATTATTTCA
ATTTTCGACTACGAGACTATCACTCTCTTTGGTTAAGGATTCCAACTTATTCGTCTAATT
GTCCTAATCGATTCACAATTGTCCCACTACCCTTAGTAAAGAACTAAGTTTAGGCTTCTC
CCGTTTCGCTCGCCGCTACTAAGGGAATCGTTTTTTACTTTCTTTTCCTCTAGGTACTAA
GATGTTTCAGTTCCCTAGGTTCGCTCTTGCTTATCTATGAATTCAATAAGTAGTATAAAA
AGTTTCCTCATTCGGAGACCTCCGGATCATAGTTTGTTTCCAACTCCCCGAAGCGTTTCG
CCGGTAACCGCGTCCTTCATCGCTTCTGAATGCCAAGGTATCCCCCATAAACTCTTAATT
CCTTGAATTTAAGACTTTTCCTTGAGTCTAAAAAAAATAAACTTATTTTTTTCATGTGGA
GGTAAGCGGATTCGAACCGCTGACAACCGCCGTGCAAAGGCGGTGCTCTACCAGCTGAGC
TATACCCCCGTTGGGCCATTCTGGATTTGAACCAGAGACCTCACCCTTATCAGGGGTGCG
CTCTAACCAACTGAGCTAATAGCCCTCTTTTACTTTATTATAATCATCAACCACAAATTT
TTAAAATAATTTTTAAAAGGAGGTGATCCAACCGCACCTTCCAGTACGGTTACCTTGTTA
CGACTTCACCCCAGTCACTAATTCTACCTTAGGCATCCTCCTCCAAAAAGGTTAGAGTGA
CGACTTCGGGCATAACCAGCTTCCATGGTGTGACGGGCGGTGTGTACAAGGCCCGGGAAC
GAATTCACCGCTGTATAGCTGACCAGCGATTACTAGCGATTCCAACTTCATGCAGGCGAG
TTGCAGCCTACAATCCGAACTTAGAGTGAGTTTATAGATTAGCTTGTCTTCGCAGAGTTG
CATCTCATTGTCTCACCCATTGTAGCACGTGTGTAGCCCAGGGTGTAAGGGGCATGCTGA
CTTGACGTCATCCCCGCCTTCCTCCGGTTTATAACCGGCAGTCTTTCTAGAGTTCCATAA
AGGCAACTAAAAATGAGGGTTGCGCTCGTTGCGGGACTTAACCCAACATCTCACGACACG
AGCTGACGACAGCCATGCACCACCTGTGTATACGTTCCAAACGGCACTTTCTTCTTTCAA
AGAAATTCGTATCATGTCAAACCCTGGTAAGGTTCTTCGCGTTGCATCGAATTAAACCAC
ATGCTCCACCGCTTGTGCGGGCCCCCGTCAATTCCTTTGAGTTTCACTCTTGCGAGCATA
CTTCCCAGGCGGGATACTTAACGCGTTAGCTTTAATACTGCACAGGTCGATCTGTTCAAC
ATCTAGTATCCATTGTTTACGGCTAGGACTACTGGGGTATCTAATCCCATTTGCTACCCT
AGCTTTCGTCTCTGAGTGTCAGTAATAGCCCAGTAAAGTGCCTTCGCCATCGGTGTTCTT
TCCAATCTCTACGCATTTCACCGCTCCACTGGAAATTCCCTTTACCCCTACTATACTCTA
GTCTAATAGTTTCGACTGCGATTTTGAAGTTGAGCTTCAAGATTTAACAGTTGACTTACT
AAACCACCTACAGACGCTTTACGCCCAGTGATTCCGGATAACACTTGCATCCTCCGTCTT
ACCGCGGCTGCTGGCACGGAGTTAGCCGATGCTTATTCTTCAGGTACACGTCATTTTGTT
CCTCCCTGAAAAAAGAGGTTTACAACCCATAGGCCGTCATCCCTCACGCGAGATTGCTCC
GTCAGGCTTGCGCCCATTGCGGAAAATTCCCCACTGCTGCCTCCCGTAGGAGTCTGGACC
GTGTCTCAGTTCCAGTGTGTCTGATCATCCTCTCAAACCAGATACTGATCGTCGCCTTGG
TAGGCCATTACCCCACCAACAAGCTAATCAGCCGCAAGCTTCTCTCTAGGCGGAAAACTC
CATTTCACTCGAAAGCATATGGGGTATTAGCAACCGTTTCCAGTTATTATCCCCCTCCTA
AAGGCAAATTCTTACGTGTTACTCACCCGTCCGCCACTTGAATTAAAAATTCTCGTACGA
CTTGCATGTGTAAGGCATCTCGCCAGCGTTCATCCTGAGCCAGGATCAAACTCTCATAAA
ATGTCCATAAATTTGTTTTGTTTAACTTCTTGAGAAGTGTATCTTGTAAAGTTAGTTATG
ATATTACCGGATAATCAAAGCGATAAAAAATTTATTTTCATTGAATAATTAAAACTTTAA
AATTTTAATTTAAATTTTAGAATTGTTCAATAAAACAAAGATTAAGTAAAACTAAAAATT
CTTTCGTATTGTGAAAGATAATCAGTAGATTTACTATTTTCTTTCAGAATACAAAAGGTT
TTTACCAATCAATTATTCTCAATTCTTTGAAAACTGAAAGACTCTTTCGTATTAAATTTA
AAGATAATTTAGTTTTCTAAACTTCAGTTAGATTCATCGAATAGACGAACGAGTTGAAAA
GAACTGAAAAAATAAAAATTTCTAAACCCAGTATAGAACTTAAATTTAATAGCAATAAAA
CAACTTAGATTTTTAATTCTTGGAGAAAGTAATATTAAAAATTTTTACGAATTATCACTT
TAGTTATTTCTTTTTCAATGAGTTTATTTTAATAATTTTGACTGAAAGATTAAAAAACTA
GAAAAATTTCCTTAGGGTTAAAATTTATATTTAGTAAAAGATCATGATATTAGCAAATTT
TTAAAGATAAAACTAAAAATTTTCTTTGCCATAAAGGAACTTAATGCTTCTGTTTCTTCA
TTTCAAAAAACCAATTCAAGTCACTCCGGCGTTAGAGACTTATGAAAACCATTAATCTTA
TTCGTGCTAAATTTGCTAAATCGTTAACTCGAAGCCTAAATTTGACAACCCATAAATTTC
AAATAGATTTTAAAAATTAAATTTGGGAAAATTCGAGTAATATGGAATTTATTTGTCAGA
CAATTTAAAAAAAGAAAAAAATACTTCTATTTTAGCTTTTAACACAATTCTAAAAAGAAT
TTTTTAAGTTTCCAAAATGTCTATTAGTTACAAAACTTGACAAATGACT
