# Supplementary material for: Nitzschia anatoliensis sp. nov., a cryptic diatom species from the highly alkaline Van Lake (Turkey)
Source: PeerJ. 2021 Oct 22;9:e12220. doi: 10.7717/peerj.12220 (PMC8544256; doi:10.7717/peerj.12220)
Supplement: Supplemental Information 3 [file peerj-09-12220-s003.fa]

>NODE_644_length_8686_cov_129.633531
GTGTAGTAGGTGTAGTAGGTGTAGTAGGTGCAGTAGGTGTACCAGTAGGTGTAGGCGTTA
CATCAAAGAGTACATGTTAATTATTTTTATTCACCCTGTGTACATTGAGTTCGTCTTGGA
TGTTTTATTGCGTTAATTTTTTCCGTTTTTAGATTGCATGAATTTTGTAGAAAGTTTTGA
GTGATTTCCTATTAGCTTGGTTCACCTACTTCTATTACGGGGGTAAAGTGGCAACTTTTC
GTTTTCAGCACGGCTGCGATTTCGTTCGCAGTCGACGTTTTTTGTGTGACGTCGCGGCAT
ACAAAAATGAAAATTTACCGCGTTGGTTTGTAAGCGTCGCTGACAGCGTCAAACCTTCAC
GATGAGCAGGAATATGGAGCAATCGGTTCCAAACCTGCGAAAATCCTGGGCGCTCCCAGC
GTACCAGTCCTCATCGTCCAAGCTTGATCGCTGCTGCGGTAATAACAGTTTACAGCACAG
TGGCTTGGATGACGGTGGGTAGCGCTGCGACCAGTGAGGTAGTGAACTTTTAACTCATTT
TCCGATCGTATGACGGATAGCCCGATTCAAGTTCCACTTGCCTTGACCAGTCTTAGCGGT
TCGGAGCACAAGGATTGTGTCTCCTTAGCCAGACGAGTGTGTTGGTTTGCGGTTTCGCGA
TGCGAATCTATGACCTACATTGAGTTGTTTGGCGCTTCAACATGCAAGCCAGCTGGTTGA
TGTTCTTGTCTTGCGATGTCTCTGACAGTGTCTTCGACAAGATTTCGACTTTACTGTGTG
TATGGTTGGATCCAAGCTCTGTTGACCTGCATCTATCCCAGTAGCTACGCAATCCTCGAA
ATTGTGAGCGTTGTCTGTGACAGATTCATGGTCAGTGGTCTTCTCAAAGTGGCTTCCGAA
GACAAGGTGTTACTCCCCAGGCTCCGCCTTAGCTGTATCAGTTAGGATGTGTTGCGTTCT
GCCGCCTGGGGTACCTGTTGTTTCGAATAAGCAACTTTGACCAAGCGCGTCGTTTGTGTG
TCGTCGTAGGCGCACTCCCGTCGTGTACGACTTGTGTTTGATTTCTTCCTGCTGTCGCAT
CTATCCATTTGAGCCTGCAATGGATTGGAGATATTGTGGTTGCTCTCTAGAGTCTAGAGA
GACGTCAGAATGCTCTTCTCTACGATGGCATGATGTGATACGATGTGATGTGATGCATGA
TTATATCGAAGCAAATCGATGGGTACGAAAGAAAGCAATCTGGTTGATTCTGCCAGTAGT
CATACGCTCGTCTCAAAGATTAAGCCATGCATGTCTAAGTATAAATCTCTTACTTTGAAA
CTGCGAACGGCTCATTATATCAGTTATAGTTTATTTGATAGTCCCTTACTACTTGGATAA
CCGTAGTAATTCTAGAGCTAATACATGCGTCAACACCCTTCTGGGGTAGTATTTATTAGA
TTGAAACCAACCCCTCCGGGGTGATGTGGTGATTCATAATAAGCTTGCGGATCGCATGCC
TTCGGCGGCGACGGATCATTCAAGTTTCTGCCCTATCAGCTTTGGATGGTAGGGTATTGG
CCTACCATGGCTTTAACGGGTAACGGGAAATTAGGGTTTGATTCCGGAGAGGGAGCCTGA
GAGACGGCTACCACATCCAAGGAAGGCAGCAGGCGCGTAAATTACCCAATCCTGACACAG
GGAGGTAGTGACAATAAATAACAATGCCGGGCCTTTGTAGGTCTGGCAATTGGAATGAGA
ACAATTTAAACCCCTTATCGAGTATCAATTGGAGGGCAAGTCTGGTGCCAGCAGCCGCGG
TAATTCCAGCTCCAATAGCGTATATTAAAGTTGTTGCAGTTAAAAAGCTCGTAGTTGGAT
TTGTGGCGTTCGCGTGCGGCCCGGCATTCGTGCCGGTGCTTGTTAGCGACGCCATCCTTG
GGTGGAATCTGTGTGGCATTAAGTTGTCGTGCAGGGGATGCCCATCGTTTACTGTGAAAA
AATTAGAGTGTTCAAAGCAGGCTTACGCCGTTGAATATATTAGCATGGAATAATAAGATA
GGACCTTGGTACTATTTTGTTGGTTTGCGCACCAAGGTAATGATTAATAGGGACAGTTGG
GGGTATTCGTATTCCATTGTCAGAGGTGAAATTCTTGGATTTTTGGAAGACGAACTACTG
CGAAAGCATTTACCAAGGATGTTTTCATTAATCAAGAACGAAAGTTAGGGGATCGAAGAT
GATTAGATACCATCGTAGTCTTAACCATAAACTATGCCGACAAGGGATTGGCGGAGTTTC
GTTTTGTCTCCGTCAGCACCTTATGAGAAATCACAAGTCTTTGGGTTCCGGGGGGAGTAT
GGTCGCAAGGCTGAAACTTAAAGAAATTGACGGAAGGGCACCACCAGGAGTGGAGCCTGC
GGCTTAATTTGACTCAACACGGGAAAACTTACCAGGTCCAGACATAGTGAGGATTGACAG
ATTGAGAGCTCTTTCTTGATTCTATGGGTGGTGGTGCATGGCCGTTCTTAGTTGGTGGAG
TGATTTGTCTGGTTAATTCCGTTAACGAACGAGACCCCTGCCTGCTAAATAGCTTGTCGA
GTGACTTTTCACTGGGTGAAGCTTCTTAGAGGGACGTGCATTCTATTAGATGCAGGAAGA
TAGGGGCAATAACAGGTCTGTGATGCCCTTAGATGTTCTGGGCCGCACGCGCGCTACACT
GATGCATTCAACGAGTCTTTCCTTGGCCGAGAGGCCTGGGCAATCTTTTGAACGTGCATC
GTGATAGGGATAGATTATTGCAATTATTAATCTTGAACGAGGAATTCCTAGTAAACGCAG
ATCATCAATCTGCATTGATTACGTCCCTGCCCTTTGTACACACCGCCCGTCGCACCTACC
GATTGAATGGTCCGGTGAAGCCTCGGGATTGTGGTGAGTTCCCTTTGCTGGGAGTTCATC
GCGAGAACTTGTCTAAACCTTATCATTTAGAGGAAGGTGAAGTCGTAACAAGGTTTCCGT
AGGTGAACCTGCGGAAGGATCATTACCACACCGATCCAAGATCTTCTTTTGTTGCGAACC
CGGCAGGCTGTTACCTTCCAGCCTGCCAGTGAAAGTGAGAGCGAGCGCTCGATGTGTGAT
TACACCTGCCAGGAACTTGCGTTGCTTGACAGTTCATTGTTCGCTGTAGATTGTTTACTG
TTCAGAGTGTTATGCATTCTGTCCCCACTGCAACCTGCAACGTCGAACAAAGTACAGTCT
CGTTACGGAAGCGCAGGACCGTGGATCACCTCTCTTTTTTAAAGCAAACTAGTATGTGAC
ATGCAAAATCTGAAGGAGAAGAGCTGCGCCGAACTCCGAGGTCGTTCTACGCGACTTGAG
CGAGGAGGGCGAAGTTCCAAAACGAAACGAAATCATGTACAACTTTCAGCGGTGGATGTC
TAGGTTCCCACAACGATGAAGAACGCAGCGAAATGCGATACGTAATGCGAATTGCAAGAC
CTCGTGAATCATTAAAACTTTGAACGCACATTGCGCTTTCGGGATCTTCCCGGTAGCATG
CTTGTCTGAGTGTCCGCGAACCCCACTCAGCATCGAGCTGGTCGTTGTTGACTGCCTTGA
TCGCTGGAATCTGGTCTGGATCTGCCTGCTTGTTCTGCTCCTCTCAATAGTGATGACAGT
GGCAATTGTAAACGGTGAAGATCTTGACTGAACTATGTTGTTTGGATGTGCGGCTTTGTA
GTCGGTTGTCATGCCTGCTTGCTAGCCTGTTGTTGGATCGCATCTATTTCCGGTAGCAGC
CCCGTGACGTAAAACCCACGAGTTGTAAGGAATTAGGATTCGCAATCTGATGCAGCAGTC
AGCACCAGCGTTGTTGTGTGATTTGTTGTTGCGACAGATGCAAACTACTCAGCAGGAGCA
AAGTAGGGCGCATTTGTTGAGACAAGAATAGACACAACGAGATGATGACGTTATGACCTT
CTGCAGAACCAGCGCACGACGGAAAGGAATCACGAGTGTAGGTCTTTCCTGAACTTTTGT
TTACTATTCCATCGTTTGCACCTTCCGGATCTCAGCTTAAGCAAGAAGACCCGCCGAATT
TAAGCATATAATTAAGCGGAGGAAAAGAAACTAACCAGGATTCCCCCAGTAAGGGCGACT
GAAGCGGGAAGAGCTCAGGATGTGAATCTGCGCCAGCCCTTCTGGCGGCGTCGAATTGTG
GTCTGTCGACTGTGGCGTTACCGGCCGGGCCAAGTCCCTTGGAATAGGGTAGCTGAGAGG
GTGAGACTCCCGTTCGCCCGGCTGGACAAGCCACAAGTCCAAGAGTCGAGTTGTTTGGGA
TTGCAGCTCCAAGCGGGTGGTAAATTCCATCTAAAGCTAAATATTGGTGGGAGACCGATA
GCGTACAAGTACCGTGAGGGAAAGATGCAAAGAACTTTGAAAAGAGAGTTAAAGAGTACC
TGAAACTGCTGAAAGGGAAGCGAAGGAAACCAGTGTTGGCTTGATCATACTTCCCTGTCT
GCCTGCAGATTGGGCGCTGTGGTCGGCCTGTGTTGTTCTTGGTTGGATCTGCCGGAAGAG
CGCAGTGAGAGTTGATCTCTGTTGCTAGCGGCAGTTTTGACTGAGGAGGACGAAATGGTT
TCCTTTACCCCGTCTTGAAACACGGACCAAGGAGTCTAACATATGTGCGAGTACAGAGGT
GGCAAACCTCCGTGCGTAATGAAAGTGACAGTGGTTGGACAGTTTTGGCACAATCCGCCG
GCCTCAATCCCCCGGGAGAACGGTCTGAGTGTGAGCATACATGTTGGGACCCGAAAGATG
GTGAACTATGCCTGAATAGGGTGAAGCCAGGGGAAACTCTGGTGGAGGCTCGTAGCGATT
CTGACGTGCAAATCGATCGTCAAATTTGGGTATAGGGGCGAAAGACTAATCGAACCATCT
AGTAGCTGGTTCCCTCCGAAATTTCCCTCAGGATAGCTGCGATCGGAGTTCAATTTTATC
AGGTAAAGCGAATGATTAGAGGTTCCGGGGGCGTAATGCCCTCGGCCTATTCTCAAACTT
TAAATGGGTAAGAACTCGGGGTTGCTTAATTGAACCCTGCGGTCGAATGACGGTCGCTAG
TGGGCCACACCGGGTAAGCTGGTTTGGCGATGCGGGATGATCCGAACGTGGAGATAAAGT
GCCAAAGTGCTCGCTCACCTAGATCCCACAAAAGGTGTTGGTTCATATAGACAGCAGGAC
GGTGGCCATGGAAGTCGGAATCCGCTAAGGAGTGTGTAACAACTCACCTGCCGAATGAAC
TAGCCCTGAAAATGGATGGCGCTGAAGCGGGCCACTTATACTCCACCACCAGCGCAAGTG
TTCGGCGTTGGTGAGTAGGAGGGCGTGAGGGTTGTTGTGCAGCTCGTGGCGTGAGCCAGA
GTGAAACAGCCCTTAGTGCAGATCTTGGTTGTAGTAGCAAATATTCAAATGAGAACTTTG
AAGACTGAAGTGGAGAAAGGTTCCACGTGAACAGCATTTGGACGTGGGTTAGTCGATCCT
AAGAGATAGGAGAAATCCGTTGCAAGGTGGGCGTTTCGGCGCCCCTTCTATCGAAAGGGA
ATTGGGTTAATATTCCCAAACCAGGAAGTGGATGTTGAGTGGCAACACAAGCAAAGCCGG
GCACGATGGCGGGAGCCCCGACAAGAGTTTTCTTTTCTTGTTAACAAGTGCATCGACCCT
GGAATCGGATTGACCGGAGATAGGGTGGACGGCTTGGGAAAGGCGGTTACTTTTGGACCG
TTTCGGTGCGCTCTTGACGTTCCTTGAAAACCTGGTGGCGTGTCTTATTTGCACTCCTGG
TCGTACTCATCACCGCATCAGGTCTCCAAGGTTAGCAGCCTCTAGTCGATAGAAGAATGT
AGATAAGGGAAGTCGGCAAAATAGATCCGTAACTTCGGGAAAAGGATTGGCTCTAAGGGT
TGGGCCTAGGGGTCTCTTAGCTCTAGTTGTGGCTGCTAGGAGGGACTGCGGGCAACTGCG
GACCCTCCCGGCGGCCCTTCGTCGGCTCTGAGAATACCGCGGCAATGAACAACCAGCTTA
GAACTGGAGCGGACAAGGGGAATCCGACTGTTTAATTAAAACAAAGCATTGCGAGGGCCT
GAAAAGGTGTTGACGCAATGTGATTTCTGCCCAGTGCTCTGAATGTCAAAGTGAAGGAAT
TCAACCAAGCGCGGGTAAACGGCGGGAGTAACTATGACTCTCTTAAGGTAGCCAAATGCC
TCGTCATCTAATTAGTGACGCGCATGAATGGATGAATGAGATTCCCACTGTCCCTATCTA
CTATCTAGCGAACCAACAGCCAAGGGAACGGGCTTGGAAGAATCAGCGGGGAAAGAAGAC
CCTGTTGAGCTTGACTCTAGTCCGACGTTGTGAAATGACTTATGAGGTGTAGAATAAGTG
GGAGCTCCGGCGCACATGAAATACCACTACTCGTAATGTTGTTTTACTTATTCCGTGACG
TAGCGTCCAGCGCCTTCGCGGGCCCTGGTTCTAGCATCAAGCTGCTTGCAGCAAGCTACG
CGGGAGACAACGTCAGGTGGGGAGTTTGGCTGGGGCGGCACATCTGTTAAAGAATAACAC
AGGTGTCCTAAGGTCAGCTCAATGAGAACAGAAATCTCATGTAGAACAAAAGGGTAAAAG
CTGACTTGATTTTGATTTTCAGTACGAATACAAACCGGGAAACCGTGGCCTATCGATCCT
TTCAGTTTTTAGAATTTGAAGTGAGAGGTGTCAGAAAAGTTACCACAGGGATAACTGGCT
TGTGGCAGCCAAGCGTTCATAGCGACGTTGCTTTTTGATTCTTCGATGTCGGCTCTTCCT
ATCATTGTGTCGCAGAAGTCACCAAGTGTAGGATTGTTCACCCACTAACAGGGAACGTGA
GCTGGGTTTAGACCGTCGTGAGACAGGTTAGTTTTACCCTACTGATGAACTGGTTATCGC
GACAGTAATCCAACTTAGTACGAGAGGAACCGTTGGTTCGGATATTTGGTAATGCGGTTG
GCTGAGTAGCCAATGCCGCGAAGCTACCATCCGTAGGATTATGACTGAACGCCTCTAAGT
CAGAATCCATGCTGGCAAGCGATGATTTTCACCTCGACTAGTGTTTTAGTACCGATAGCC
ATTGGTCAACACGCTATTTCAAAGTATTGCCGAATGTTGGTTGAGTTAAATCCTCTGTAG
ACGACTTAACTATGGAACGTGGTACTGTAAGCATGAGAGTAGCCTTGTGTTACGATCTGC
TGAGGTTCAGCCTCTGTTCCGGGATTTGTGCGGTGGCCTTCATGAGACGTCCTTGCGTGT
TTGCATGCATGTCGTGTCTTGGAGCACTGCTGGTCCTCCCCCCTCCCCTTCCCTCCTGCT
GTAGTACTGCACACTGCAACTTGAGCCCTATCCCTATCCCTATCCCTCGCCCGCCCTCGC
CCCTAGCCCTCCACGTCTTGGTATGCCCCACCCTTGCCAGATGTAAAAACGTGAGGCGCT
CACTGTTAATTCGGTTGTTGCAAACTTCTAGGTGATCTTCACCTTACCGCACCACACAAG
CTAGGTCTGCTCCTGACACAAGATGTTGCCATGCCATCCCACCAGCTTCGTTCTGTCCCT
ACATAGAGATAGAGTCAGTTAATGAAGTGCAACGTGTTGTTACTGATCGTGTTAGTGTGT
TAGCACAACCGGCTGTGAGTAAATAATCCCCAACATGCGCAAGCACCATCCAGATCAGCT
TCTTGTATGGTATTTTATGCTATTACTGCTGGGATTGGATTACATATCCGGGTCGGTTGG
CAACCCTAACAAAACTCGACTACGGGTGTATAATAGTGGGCCAAGGCTCTACAGTCAGTA
CAATTCTTACAGTGTACACTCAACCCAACCAAGTCCCAAGTCCCGTCCCCTACTACGGTT
CCGGTAGCGTCCGCCTCAACTACCGGTACCATATGCCTCCCCTGCTACCGGTACTTACAG
TTACCGGTTTCGATCGGATCTGATTCGATTCTCCGGGTTGCCATGTCAAGTATCTCCGGG
TTGGAATCGATTATTATTCGATTCTCCGGGTTGCCATGTCAAGAATCAAAAAACAAGATT
CTCTGGGGTTCGTTCGGACGCTGATTCGTTTATCCGGGATGTCATGTCAACAATCAACTA
CGGTATCTCCGGGATCCTACGCTAAATCGGACGCCAAGTCATTCATATGGACGGCCATCT
CAACAGTCAAGGATGGAAGGATGGTATCTCCGGGTCGGCATGTCAACAATCAACTACGGT
ATCTCCGGGATGCCACGTTAAATCGAACGCCGAGTCATGGGGTGAGAGAGGGCTGTTGGT
TTTTCCGGGTTGGAACGTCAAAAGTCAACTACGGTACGATAACTCCGGGGTGCTTCGCTC
CTTCGAACGCCAAGTCATTCGTATGGACGGCCATGTCAACAGTCAAGGATGGAAGGATGG
TATCTCCGGGTTGGCAGGTCAAGAGTCAAGGATGGTATCTCCGGGTCAGCATGTCAACAA
TCAAGTATCTGTGGGCTGCTTCGTTCCTTTCAACGCCCAGTATTTCATATCTAAAACATA
CATTTTGTCCAGGTCTATTGCATCAATTGCATCAATTGCATCAATTGCATCAATTGCATC
AATTGCATCAATTGCATCAATTGCATCAATTGCATCAATTGCATCA
